# Supplementary material for: Protease-Inhibitor Interaction Predictions: Lessons on the Complexity of Protein–Protein Interactions
Source: Mol Cell Proteomics. 2017 Apr 6;16(6):1038–51. doi: 10.1074/mcp.M116.065706 (PMC5461536; doi:10.1074/mcp.M116.065706)
Supplement: Supplemental Data [file 10.1074_M116.065706_mcp.M116.065706-2.xlsx]

## Sheet: Table_S1
Table S1: Interactions downloaded from HIPPIE.
InteractorA	InteractorB	MeropsA	MeropsB	HippieScore	EnzymeAssayOnly
SERPINA3	SERPINA3	I04.002	I04.002	0.52	FALSE
SERPINA3	CTSG	I04.002	S01.133	0.66	FALSE
SERPINA3	CTRL	I04.002	S01.256	0.52	FALSE
SERPINA3	CMA1	I04.002	S01.140	0.52	FALSE
SERPINA3	MMP1	I04.002	M10.001	0.55	FALSE
SERPINA3	CELA1	I04.002	S01.153	0.62	FALSE
SERPINA3	ELANE	I04.002	S01.131	0.77	TRUE
SERPINA3	MST1	I04.002	S01.975	0.52	FALSE
SERPINA3	KLK2	I04.002	S01.161	0.87	FALSE
SERPINA3	KLK3	I04.002	S01.162	0.66	FALSE
SERPINA3	CTRC	I04.002	S01.157	0.62	FALSE
CTSB	SLPI	C01.060	I17.950	0.52	FALSE
SLPI	CTSS	I17.950	C01.034	0.52	FALSE
SLPI	CTSL1	I17.950	C01.032	0.52	FALSE
ELANE	SLPI	S01.131	I17.950	0.52	FALSE
KLK3	SLPI	S01.162	I17.950	0.52	FALSE
PCSK6	PCSK6	S08.075	S08.075	0.52	FALSE
SLPI	PRSS2	I17.950	S01.258	0.52	FALSE
CTRC	SPINK1	S01.157	I01.011	0.52	FALSE
SPINK1	TMPRSS15	I01.011	S01.156	0.52	FALSE
SERPINC1	SERPINC1	I04.018	I04.018	0.63	FALSE
KLK2	SERPINC1	S01.161	I04.018	0.52	FALSE
SERPINC1	PLG	I04.018	S01.233	0.52	FALSE
SERPINC1	F2	I04.018	S01.217	0.84	FALSE
PLG	SERPINB6	S01.233	I04.011	0.52	FALSE
SERPINB6	PROC	I04.011	S01.218	0.62	FALSE
F2	SERPINB6	S01.217	I04.011	0.86	FALSE
SERPINB6	PLAU	I04.011	S01.231	0.62	FALSE
SERPINB6	F10	I04.011	S01.216	0.52	FALSE
PLG	PLG	S01.233	S01.233	0.65	FALSE
PLG	SERPINE1	S01.233	I04.020	0.85	FALSE
PLG	PLAT	S01.233	S01.232	0.52	FALSE
PLG	PAPPA	S01.233	M43.004	0.67	TRUE
KLK3	PLG	S01.162	S01.233	0.52	FALSE
PLG	MMP7	S01.233	M10.008	0.62	FALSE
PLG	PLAU	S01.233	S01.231	0.63	FALSE
PLG	F10	S01.233	S01.216	0.75	FALSE
PLG	KNG1	S01.233	I25.950	0.75	FALSE
PLG	SERPINF2	S01.233	I04.023	0.89	FALSE
PLG	MEP1A	S01.233	M12.002	0.52	FALSE
PLG	SERPINI1	S01.233	I04.025	0.52	FALSE
PLG	CPB2	S01.233	M14.009	0.58	FALSE
PLG	SERPINB13	S01.233	I04.017	0.52	FALSE
PLG	TFPI2	S01.233	I02.013	0.52	FALSE
SERPINE1	PLAT	I04.020	S01.232	0.88	FALSE
F2	SERPINE1	S01.217	I04.020	0.86	FALSE
SERPINE1	MMP3	I04.020	M10.005	0.52	FALSE
PLAU	SERPINE1	S01.231	I04.020	0.88	FALSE
PLAU	PLAT	S01.231	S01.232	0.85	FALSE
F10	PLAT	S01.216	S01.232	0.75	FALSE
PLAT	SERPINA5	S01.232	I04.004	0.85	FALSE
PLAT	SERPINI1	S01.232	I04.025	0.89	FALSE
PLAU	SERPINB2	S01.231	I04.007	0.87	FALSE
ACHE	ACHE	S09.979	S09.979	0.52	FALSE
PAPPA	PAPPA	M43.004	M43.004	0.52	FALSE
PAPPA	PRG2	M43.004	I63.001	0.69	FALSE
KLK3	SERPINA1	S01.162	I04.001	0.83	FALSE
KLK3	SERPINA5	S01.162	I04.004	0.86	FALSE
KLK3	PZP	S01.162	I39.003	0.52	FALSE
PSMA6	PSMA3	T01.971	T01.977	0.98	FALSE
PSMB9	PSMB10	T01.013	T01.014	0.59	FALSE
F2	PROC	S01.217	S01.218	0.52	FALSE
PROC	SERPINA5	S01.218	I04.004	0.87	FALSE
F2	AMBP	S01.217	I02.005	0.52	FALSE
F2	SERPINE2	S01.217	I04.021	0.52	FALSE
F2	KNG1	S01.217	I25.950	0.52	FALSE
F2	F9	S01.217	S01.214	0.52	FALSE
F2	SERPINB8	S01.217	I04.013	0.52	FALSE
F2	SERPINA5	S01.217	I04.004	0.83	FALSE
F2	CPB2	S01.217	M14.009	0.85	FALSE
F2	HGFAC	S01.217	S01.228	0.52	FALSE
F2	F11	S01.217	S01.213	0.52	FALSE
F2	PROZ	S01.217	S01.979	0.62	FALSE
F2	PLAU	S01.217	S01.231	0.62	FALSE
ACHE	APP	S09.979	I02.015	0.87	FALSE
SERPINA1	PRTN3	I04.001	S01.134	0.67	TRUE
SERPINB13	PRTN3	I04.017	S01.134	0.52	FALSE
PSMB8	PSMB8	T01.015	T01.015	0.84	FALSE
MMP7	SERPINA1	M10.008	I04.001	0.52	FALSE
MMP3	TIMP1	M10.005	I35.001	0.88	FALSE
MMP3	SPOCK1	M10.005	I31.006	0.52	FALSE
MMP14	TIMP2	M10.014	I35.002	0.95	FALSE
TFRC	TF	M28.972	S60.972	0.9	FALSE
TF	TFR2	S60.972	M28.973	0.76	FALSE
TNFAIP3	TNFAIP3	C64.003	C64.003	0.88	FALSE
UQCRC2	UQCRC1	M16.974	M16.973	0.89	FALSE
COPS5	UCHL1	M67.002	C12.001	0.89	FALSE
PLAU	SERPINA5	S01.231	I04.004	0.87	FALSE
PLAU	ST14	S01.231	S01.302	0.52	FALSE
DPYSL5	DPYS	M38.978	M38.973	0.75	FALSE
F10	F7	S01.216	S01.215	0.67	TRUE
F9	F7	S01.214	S01.215	0.52	FALSE
F10	SERPINB8	S01.216	I04.013	0.75	FALSE
F10	SERPINA5	S01.216	I04.004	0.52	FALSE
F10	SERPINA10	S01.216	I04.005	0.62	FALSE
KNG1	KNG1	I25.950	I25.950	0.52	FALSE
KNG1	KLKB1	I25.950	S01.212	0.86	FALSE
KNG1	CTSK	I25.950	C01.036	0.63	FALSE
KNG1	HABP2	I25.950	S01.033	0.52	FALSE
KNG1	F11	I25.950	S01.213	0.86	FALSE
KNG1	CPN1	I25.950	M14.004	0.52	FALSE
SERPINA5	KLKB1	I04.004	S01.212	0.85	FALSE
HGFAC	KLKB1	S01.228	S01.212	0.52	FALSE
TFPI2	KLKB1	I02.013	S01.212	0.52	FALSE
MMP13	F12	M10.013	S01.211	0.52	FALSE
MMP14	F12	M10.014	S01.211	0.52	FALSE
F12	MMP12	S01.211	M10.009	0.52	FALSE
SERPINF2	PRSS1	I04.023	S01.127	0.77	TRUE
SERPINF2	KLK13	I04.023	S01.306	0.52	FALSE
SERPINF2	F11	I04.023	S01.213	0.52	FALSE
SERPINF2	SERPINB12	I04.023	I04.016	0.52	FALSE
SERPINA1	PRSS1	I04.001	S01.127	0.52	FALSE
SERPINB8	PRSS1	I04.013	S01.127	0.75	FALSE
SERPINB13	PRSS1	I04.017	S01.127	0.52	FALSE
PRSS1	SPINK5	S01.127	I01.028	0.52	FALSE
XIAP	XIAP	I32.004	I32.004	0.86	FALSE
XIAP	CASP3	I32.004	C14.003	0.9	FALSE
XIAP	CASP7	I32.004	C14.004	0.9	FALSE
XIAP	CASP9	I32.004	C14.010	0.9	FALSE
XIAP	HTRA2	I32.004	S01.278	0.9	FALSE
DPP4	DPP4	S09.003	S09.003	0.52	FALSE
DPP4	FAP	S09.003	S09.007	0.52	FALSE
MMP14	MMP13	M10.014	M10.013	0.52	FALSE
MMP13	ADAMTS5	M10.013	M12.225	0.52	FALSE
MEP1A	MEP1B	M12.002	M12.004	0.52	FALSE
C2	MASP1	S01.194	S01.198	0.52	FALSE
CASP3	CASP3	C14.003	C14.003	0.95	FALSE
CASP3	PSEN2	C14.003	A22.002	0.63	FALSE
CASP3	BIRC2	C14.003	I32.002	0.89	FALSE
CASP3	BIRC3	C14.003	I32.003	0.87	FALSE
CASP3	CASP10	C14.003	C14.011	0.77	TRUE
CASP3	CASP8	C14.003	C14.009	0.8	TRUE
CASP3	CASP4	C14.003	C14.007	0.65	FALSE
CASP3	BIRC5	C14.003	I32.005	0.89	FALSE
CASP3	CFLAR	C14.003	C14.971	0.9	FALSE
CASP3	CAD	C14.003	M38.972	0.52	FALSE
CASP3	CAST	C14.003	I27.003	0.52	FALSE
CASP2	CASP2	C14.006	C14.006	0.88	FALSE
CASP7	CASP2	C14.004	C14.006	0.77	TRUE
CASP10	CASP2	C14.011	C14.006	0.67	TRUE
CASP2	CASP14	C14.006	C14.018	0.73	FALSE
CASP2	NLRP1	C14.006	S79.002	0.73	FALSE
SPOCK1	MMP14	I31.006	M10.014	0.52	FALSE
PSEN2	CASP6	A22.002	C14.005	0.66	FALSE
CASP7	PSEN2	C14.004	A22.002	0.63	FALSE
PSEN2	CASP8	A22.002	C14.009	0.63	FALSE
PSEN2	CFLAR	A22.002	C14.971	0.66	FALSE
BMP1	COL7A1	M12.005	I02.967	0.52	FALSE
SERPINB13	CTSK	I04.017	C01.036	0.52	FALSE
DPYSL5	DPYSL3	M38.978	M38.976	0.52	FALSE
CASP10	CASP6	C14.011	C14.005	0.67	TRUE
CASP8	CASP6	C14.009	C14.005	0.8	TRUE
PRSS2	SERPINA1	S01.258	I04.001	0.52	FALSE
CASP7	BIRC2	C14.004	I32.002	0.89	FALSE
HTRA2	BIRC2	S01.278	I32.002	0.9	FALSE
CASP7	BIRC3	C14.004	I32.003	0.87	FALSE
CASP9	BIRC3	C14.010	I32.003	0.9	FALSE
HTRA2	BIRC3	S01.278	I32.003	0.88	FALSE
CASP7	CASP7	C14.004	C14.004	0.91	FALSE
CASP7	CASP10	C14.004	C14.011	0.67	TRUE
CASP7	BIRC5	C14.004	I32.005	0.89	FALSE
CASP7	CAST	C14.004	I27.003	0.52	FALSE
CASP10	CASP10	C14.011	C14.011	0.89	FALSE
CASP9	CASP10	C14.010	C14.011	0.67	TRUE
CASP10	CASP4	C14.011	C14.007	0.67	TRUE
CASP10	CFLAR	C14.011	C14.971	0.9	FALSE
CASP10	CASP14	C14.011	C14.018	0.73	FALSE
CASP8	CFLAR	C14.009	C14.971	0.9	FALSE
CASP8	CASP14	C14.009	C14.018	0.73	FALSE
CASP4	SERPINB9	C14.007	I04.014	0.52	FALSE
SERPINA5	ACR	I04.004	S01.223	0.75	FALSE
SERPINA5	F11	I04.004	S01.213	0.75	FALSE
TMPRSS2	TMPRSS2	S01.247	S01.247	0.52	FALSE
CAST	CAPN1	I27.003	C02.001	0.9	FALSE
CAST	CASP1	I27.003	C14.001	0.52	FALSE
CASP9	BIRC5	C14.010	I32.005	0.88	FALSE
CASP9	BIRC6	C14.010	I32.006	0.82	FALSE
CASP9	NLRP1	C14.010	S79.002	0.83	FALSE
CASP9	CARD8	C14.010	S79.001	0.67	FALSE
CASP9	BIRC8	C14.010	I32.008	0.75	FALSE
DPYSL5	DPYSL2	M38.978	M38.975	0.52	FALSE
PARK7	PARK7	C56.002	C56.002	0.89	FALSE
LGMN	LGMN	C13.004	C13.004	0.65	FALSE
CASP4	CASP14	C14.007	C14.018	0.73	FALSE
CPB2	PZP	M14.009	I39.003	0.52	FALSE
USP8	USP8	C19.011	C19.011	0.83	FALSE
MBTPS1	MBTPS1	S08.063	S08.063	0.55	FALSE
KNG1	CAPN1	I25.950	C02.001	0.62	FALSE
PSEN2	CAPN1	A22.002	C02.001	0.88	FALSE
CASP14	CAPN1	C14.018	C02.001	0.55	FALSE
KNG1	CAPN2	I25.950	C02.002	0.52	FALSE
ADAMTS4	ADAMTS4	M12.221	M12.221	0.52	FALSE
HGFAC	SPINT1	S01.228	I02.007	0.85	FALSE
HGFAC	SPINT2	S01.228	I02.009	0.55	FALSE
ST14	SPINT1	S01.302	I02.007	0.84	FALSE
SERPINA1	MMP26	I04.001	M10.029	0.52	FALSE
BACE2	BACE2	A01.041	A01.041	0.55	FALSE
CAD	CAD	M38.972	M38.972	0.72	FALSE
COPS5	COPS6	M67.002	M67.972	0.99	FALSE
PCSK9	PCSK9	S08.039	S08.039	0.84	FALSE
NLRP1	NLRP1	S79.002	S79.002	0.52	FALSE
DPYSL5	DPYSL4	M38.978	M38.977	0.59	FALSE
PMPCB	PMPCA	M16.003	M16.971	0.59	FALSE
TFPI2	F11	I02.013	S01.213	0.52	FALSE
C2	PSMA4	S01.194	T01.973	0.52	FALSE
NAIP	NAIP	I32.001	I32.001	0.63	FALSE
CNDP1	CNDP2	M20.006	M20.005	0.59	FALSE
CNDP1	CNDP1	M20.006	M20.006	0.68	FALSE
YOD1	YOD1	C85.007	C85.007	0.55	FALSE
DPYSL5	DPYSL5	M38.978	M38.978	0.65	FALSE
CTSB	REN	C01.060	A01.007	0.66	FALSE
CTSB	CSTA	C01.060	I25.001	0.9	FALSE
CTSB	CSTB	C01.060	I25.003	0.86	FALSE
CTSB	CST3	C01.060	I25.004	0.86	FALSE
CTSB	SERPINB13	C01.060	I04.017	0.52	FALSE
CTSB	PLAU	C01.060	S01.231	0.52	FALSE
CSTA	CTSH	I25.001	C01.040	0.88	FALSE
CSTB	CTSH	I25.003	C01.040	0.76	FALSE
CTSG	C3	S01.133	I39.950	0.52	FALSE
CTSG	SERPIND1	S01.133	I04.019	0.52	FALSE
CTSG	IGFBP3	S01.133	I31.952	0.55	FALSE
CTSG	KNG1	S01.133	I25.950	0.52	FALSE
CTSG	SERPINB13	S01.133	I04.017	0.52	FALSE
IGFBP3	CTSD	I31.952	A01.009	0.52	FALSE
CTSD	TG	A01.009	S09.978	0.52	FALSE
CSTB	CTSD	I25.003	A01.009	0.52	FALSE
CST3	CTSD	I25.004	A01.009	0.52	FALSE
CTSD	SERPINA4	A01.009	I04.003	0.62	FALSE
CTSB	CTSD	C01.060	A01.009	0.52	FALSE
CTSS	CST5	C01.034	I25.005	0.75	FALSE
CTSS	KNG1	C01.034	I25.950	0.52	FALSE
CTSS	SERPINB4	C01.034	I04.008	0.62	FALSE
CTSS	CST3	C01.034	I25.004	0.63	FALSE
CTSL1	CTSL1	C01.032	C01.032	0.62	FALSE
CTSL1	IGFBP3	C01.032	I31.952	0.52	FALSE
CTSL1	CSTA	C01.032	I25.001	0.86	FALSE
CARD8	CARD8	S79.001	S79.001	0.85	FALSE
CTSL1	TG	C01.032	S09.978	0.52	FALSE
CTSL1	PLAU	C01.032	S01.231	0.52	FALSE
CTSL1	KNG1	C01.032	I25.950	0.52	FALSE
CTSL1	CSTB	C01.032	I25.003	0.55	FALSE
CTSL1	CTSC	C01.032	C01.070	0.52	FALSE
SPINK7	SPINK7	I01.057	I01.057	0.63	FALSE
CTSL1	CST3	C01.032	I25.004	0.52	FALSE
CTSL1	SERPINB13	C01.032	I04.017	0.62	FALSE
CAPN3	CAPN3	C02.004	C02.004	0.59	FALSE
PRCP	AGT	S28.001	I04.953	0.8	FALSE
PLAU	SERPINF2	S01.231	I04.023	0.52	FALSE
CASP2	PIDD	C14.006	S68.001	0.9	FALSE
CASP9	NAIP	C14.010	I32.001	0.65	FALSE
F11	F11	S01.213	S01.213	0.83	FALSE
DPYSL2	CRMP1	M38.975	M38.974	0.88	FALSE
APP	HTRA2	I02.015	S01.278	0.52	FALSE
MMP3	MMP3	M10.005	M10.005	0.63	FALSE
CTSL1	CD74	C01.032	I31.002	0.52	FALSE
MMP13	MMP13	M10.013	M10.013	0.59	FALSE
BLMH	BLMH	C01.084	C01.084	0.75	FALSE
SERPINE1	SERPINE1	I04.020	I04.020	0.89	FALSE
ACY1	ACY1	M20.973	M20.973	0.76	FALSE
APP	PSEN2	I02.015	A22.002	0.75	FALSE
BIRC5	BIRC5	I32.005	I32.005	0.9	FALSE
CASP3	BIRC6	C14.003	I32.006	0.81	FALSE
HTRA2	BIRC6	S01.278	I32.006	0.83	FALSE
C1S	C1S	S01.193	S01.193	0.85	FALSE
MALT1	MALT1	C14.026	C14.026	0.89	FALSE
CTSA	CTSA	S10.002	S10.002	0.7	FALSE
CD74	CD74	I31.002	I31.002	0.69	FALSE
CFD	CFD	S01.191	S01.191	0.62	FALSE
MASP2	MASP2	S01.229	S01.229	0.52	FALSE
USP7	USP7	C19.016	C19.016	0.93	FALSE
SERPINA5	SERPINA5	I04.004	I04.004	0.52	FALSE
FCAR	FCAR	I43.951	I43.951	0.63	FALSE
CES1	CES1	S09.982	S09.982	0.89	FALSE
CTSC	CTSC	C01.070	C01.070	0.75	FALSE
CTSB	CTSB	C01.060	C01.060	0.62	FALSE
SERPINA1	SERPINA1	I04.001	I04.001	0.89	FALSE
PLAT	PLAT	S01.232	S01.232	0.63	FALSE
MST1	MST1	S01.975	S01.975	0.65	FALSE
PROC	PROC	S01.218	S01.218	0.62	FALSE
TPSB2	TPSB2	S01.015	S01.015	0.95	FALSE
TPSB2	TPSB2	S01.015	S01.015	0.95	FALSE
TPSB2	TPSB2	S01.015	S01.015	0.95	FALSE
TPSB2	TPSB2	S01.015	S01.015	0.95	FALSE
TFRC	TFRC	M28.972	M28.972	0.89	FALSE
VWF	VWF	I08.950	I08.950	0.9	FALSE
SERPINA1	PRSS3	I04.001	S01.174	0.62	FALSE
CSTA	CSTA	I25.001	I25.001	0.85	FALSE
HGF	HGF	S01.976	S01.976	0.96	FALSE
GGH	GGH	C26.001	C26.001	0.88	FALSE
SERPIND1	SERPIND1	I04.019	I04.019	0.62	FALSE
CAPN1	UFSP2	C02.001	C78.002	0.63	FALSE
CAPN1	CTSC	C02.001	C01.070	0.63	FALSE
CAPN1	TINAGL1	C02.001	C01.975	0.63	FALSE
SERPINC1	KLK6	I04.018	S01.236	0.52	FALSE
SERPINF2	KLK6	I04.023	S01.236	0.52	FALSE
SERPINB2	SERPINB2	I04.007	I04.007	0.52	FALSE
CTSE	CTSE	A01.010	A01.010	0.52	FALSE
TIMP1	MMP2	I35.001	M10.003	0.52	FALSE
AMBP	AMBP	I02.005	I02.005	0.9	FALSE
BCHE	BCHE	S09.980	S09.980	0.84	FALSE
PSEN1	PSEN1	A22.001	A22.001	0.94	FALSE
MMP9	MMP9	M10.004	M10.004	0.76	FALSE
PEPD	PEPD	M24.007	M24.007	0.63	FALSE
F2	F2	S01.217	S01.217	0.52	FALSE
DPEP1	DPEP1	M19.001	M19.001	0.85	FALSE
TG	TG	S09.978	S09.978	0.75	FALSE
AGA	AGA	T02.001	T02.001	0.68	FALSE
F7	F7	S01.215	S01.215	0.84	FALSE
F10	F10	S01.216	S01.216	0.63	FALSE
MEP1A	MEP1A	M12.002	M12.002	0.58	FALSE
MEP1B	MEP1B	M12.004	M12.004	0.52	FALSE
FAP	FAP	S09.007	S09.007	0.52	FALSE
CMA1	MMP1	S01.140	M10.001	0.55	FALSE
SHH	SHH	C46.002	C46.002	0.75	FALSE
CASP4	CASP4	C14.007	C14.007	0.52	FALSE
PCSK7	PCSK7	S08.077	S08.077	0.52	FALSE
PEBP1	PEBP1	I51.002	I51.002	0.68	FALSE
ENPEP	ENPEP	M01.003	M01.003	0.52	FALSE
CPN1	CPN1	M14.004	M14.004	0.62	FALSE
CNDP2	CNDP2	M20.005	M20.005	0.68	FALSE
CLPP	CLPP	S14.003	S14.003	0.52	FALSE
MMP14	TIMP4	M10.014	I35.004	0.52	FALSE
VWF	ADAMTS13	I08.950	M12.241	0.89	FALSE
APEH	APEH	S09.004	S09.004	0.63	FALSE
COL7A1	MMP2	I02.967	M10.003	0.52	FALSE
SERPINB9	CRMP1	I04.014	M38.974	0.63	FALSE
SERPINB9	COPS6	I04.014	M67.972	0.63	FALSE
MMP2	COL6A3	M10.003	I02.968	0.52	FALSE
MMP1	IGFBP3	M10.001	I31.952	0.52	FALSE
MMP1	MMP7	M10.001	M10.008	0.62	FALSE
MMP1	TIMP1	M10.001	I35.001	0.87	FALSE
TIMP2	MMP8	I35.002	M10.002	0.52	FALSE
IGFBP3	MMP2	I31.952	M10.003	0.52	FALSE
TIMP2	MMP2	I35.002	M10.003	0.9	FALSE
MMP14	MMP2	M10.014	M10.003	0.62	FALSE
MMP2	TIMP4	M10.003	I35.004	0.86	FALSE
MMP2	MMP17	M10.003	M10.017	0.52	FALSE
MMP2	MMP25	M10.003	M10.024	0.62	FALSE
PZP	MMP2	I39.003	M10.003	0.75	FALSE
MMP2	BACE1	M10.003	A01.004	0.52	FALSE
SPOCK1	MMP2	I31.006	M10.003	0.52	FALSE
PLG	MMP9	S01.233	M10.004	0.52	FALSE
MMP7	MMP9	M10.008	M10.004	0.62	FALSE
MMP9	RECK	M10.004	I01.037	0.52	FALSE
MMP26	MMP9	M10.029	M10.004	0.52	FALSE
PZP	MMP9	I39.003	M10.004	0.52	FALSE
C3	C3	I39.950	I39.950	0.59	FALSE
C3	C5	I39.950	I39.952	0.75	FALSE
C3	CFB	I39.950	S01.196	0.86	FALSE
PAPPA	C3	M43.004	I39.950	0.52	FALSE
MASP1	C3	S01.198	I39.950	0.52	FALSE
C2	C3	S01.194	I39.950	0.52	FALSE
CPN1	C3	M14.004	I39.950	0.67	TRUE
AGT	ENPEP	I04.953	M01.003	0.52	FALSE
C5	C5	I39.952	I39.952	0.62	FALSE
C2	C5	S01.194	I39.952	0.62	FALSE
CPN1	C5	M14.004	I39.952	0.52	FALSE
HGF	HPN	S01.976	S01.224	0.52	FALSE
PLAU	HGF	S01.231	S01.976	0.52	FALSE
CFLAR	CASP2	C14.971	C14.006	0.52	FALSE
CFLAR	CASP6	C14.971	C14.005	0.55	FALSE
CASP7	CFLAR	C14.004	C14.971	0.55	FALSE
CASP4	PSEN1	C14.007	A22.001	0.52	FALSE
CTSG	CASP7	S01.133	C14.004	0.52	FALSE
COPS6	COPS6	M67.972	M67.972	0.82	FALSE
ATXN3	PSMD7	C86.001	M67.973	0.7	FALSE
PSMA6	PSMA4	T01.971	T01.973	0.95	FALSE
PSMA4	PSMA4	T01.973	T01.973	0.59	FALSE
PSMA5	PSMA7	T01.975	T01.979	0.94	FALSE
PSMA3	PSMA4	T01.977	T01.973	0.93	FALSE
PSMA4	PSMA5	T01.973	T01.975	0.86	FALSE
PSMA3	PSMA7	T01.977	T01.979	0.98	FALSE
PSMA4	PSMA2	T01.973	T01.972	0.98	FALSE
PSMA6	PSMA7	T01.971	T01.979	0.98	FALSE
PSMA7	PSMA7	T01.979	T01.979	0.86	FALSE
PSMA7	PSMA2	T01.979	T01.972	0.98	FALSE
PSMA4	PSMA7	T01.973	T01.979	0.95	FALSE
GZMA	GZMA	S01.135	S01.135	0.73	FALSE
CASP10	CASP8	C14.011	C14.009	0.9	FALSE
GZMB	GZMB	S01.010	S01.010	0.62	FALSE
ADAMTS4	FURIN	M12.221	S08.071	0.52	FALSE
HTRA2	USP7	S01.278	C19.016	0.63	FALSE
XIAP	BIRC5	I32.004	I32.005	0.85	FALSE
CASP8	CASP8	C14.009	C14.009	0.97	FALSE
CASP9	BIRC2	C14.010	I32.002	0.9	FALSE
CASP9	CASP9	C14.010	C14.010	0.87	FALSE
APP	BACE1	I02.015	A01.004	0.81	FALSE
SERPINA1	ADAMTS4	I04.001	M12.221	0.65	FALSE
SERPINA3	ADAMTS4	I04.002	M12.221	0.63	FALSE
ADAMTS4	HP	M12.221	S01.972	0.63	FALSE
CASP3	GZMB	C14.003	S01.010	0.65	FALSE
CASP7	GZMB	C14.004	S01.010	0.52	FALSE
SERPINB9	GZMB	I04.014	S01.010	0.85	FALSE
MMP9	TFPI	M10.004	I02.011	0.52	FALSE
MMP1	TFPI	M10.001	I02.011	0.52	FALSE
PRSS2	MMP9	S01.258	M10.004	0.62	FALSE
MMP9	MMP10	M10.004	M10.006	0.52	FALSE
PLG	IGFBP3	S01.233	I31.952	0.88	FALSE
F2	IGFBP3	S01.217	I31.952	0.65	FALSE
KLK3	IGFBP3	S01.162	I31.952	0.62	FALSE
MMP8	TFPI	M10.002	I02.011	0.52	FALSE
MMP7	TFPI	M10.008	I02.011	0.52	FALSE
MMP12	TFPI	M10.009	I02.011	0.52	FALSE
CASP3	CASP9	C14.003	C14.010	0.83	FALSE
KLKB1	F12	S01.212	S01.211	0.52	FALSE
C3	CFI	I39.950	S01.199	0.89	FALSE
PLG	MMP3	S01.233	M10.005	0.52	FALSE
F2	IGFBP5	S01.217	I31.952	0.62	FALSE
IGFBP5	PAPPA2	I31.952	M43.005	0.62	FALSE
KNG1	PREP	I25.950	S09.001	0.52	FALSE
KNG1	MEP1A	I25.950	M12.002	0.52	FALSE
CASP9	GZMB	C14.010	S01.010	0.63	FALSE
CASP9	CAPN2	C14.010	C02.002	0.52	FALSE
CASP3	CASP6	C14.003	C14.005	0.67	TRUE
SERPINA5	COPS6	I04.004	M67.972	0.63	FALSE
PRSS23	PDDC1	S01.309	C56.974	0.63	FALSE
SERPINA1	MMP11	I04.001	M10.007	0.55	FALSE
SERPINF2	SERPINF2	I04.023	I04.023	0.52	FALSE
ADAM12	FSTL3	M12.212	I01.968	0.77	FALSE
SERPINB2	PSMB1	I04.007	T01.986	0.73	FALSE
SERPINA1	KLK5	I04.001	S01.017	0.52	FALSE
CAST	HTRA1	I27.003	S01.277	0.63	FALSE
NLRP1	CASP1	S79.002	C14.001	0.83	FALSE
DAG1	DAG1	S72.001	S72.001	0.95	FALSE
PSMA3	PSMA2	T01.977	T01.972	0.94	FALSE
PSMA6	PSMA2	T01.971	T01.972	0.96	FALSE
PSMB1	PSMB3	T01.986	T01.983	0.8	FALSE
PSMB1	PSMB7	T01.986	T01.011	0.89	FALSE
PSMB1	PSMB5	T01.986	T01.012	0.8	FALSE
PSMB3	PSMB2	T01.983	T01.984	0.83	FALSE
PSMA2	PSMB5	T01.972	T01.012	0.96	FALSE
PSMA3	PSMB5	T01.977	T01.012	0.79	FALSE
PSMB3	PSMB5	T01.983	T01.012	0.79	FALSE
PSMB7	PSMB5	T01.011	T01.012	0.89	FALSE
PSMB7	PSMB6	T01.011	T01.010	0.89	FALSE
PSMB3	PSMB7	T01.983	T01.011	0.82	FALSE
PSMB7	PSMB7	T01.011	T01.011	0.73	FALSE
CTSB	SPINT2	C01.060	I02.009	0.67	FALSE
CELA1	LPA	S01.153	S01.999	0.62	FALSE
CELA1	SERPINA1	S01.153	I04.001	0.66	FALSE
CELA1	PI3	S01.153	I17.002	0.52	FALSE
ELANE	ELANE	S01.131	S01.131	0.52	FALSE
ELANE	SERPINB1	S01.131	I04.006	0.67	TRUE
ELANE	SERPIND1	S01.131	I04.019	0.55	FALSE
ELANE	LPA	S01.131	S01.999	0.62	FALSE
ELANE	TFPI	S01.131	I02.011	0.63	FALSE
ELANE	SERPINE1	S01.131	I04.020	0.62	FALSE
ELANE	KNG1	S01.131	I25.950	0.67	TRUE
ELANE	SERPINF2	S01.131	I04.023	0.77	TRUE
ELANE	SERPINA1	S01.131	I04.001	0.87	FALSE
NDRG1	MME	S33.988	M13.001	0.73	FALSE
CNDP2	NDRG1	M20.005	S33.988	0.73	FALSE
ELANE	SERPINB13	S01.131	I04.017	0.52	FALSE
PRTN3	SERPINB1	S01.134	I04.006	0.77	TRUE
ANPEP	ANPEP	M01.001	M01.001	0.52	FALSE
SERPINF2	CFD	I04.023	S01.191	0.75	FALSE
FURIN	FURIN	S08.071	S08.071	0.68	FALSE
SERPINB8	FURIN	I04.013	S08.071	0.75	FALSE
FURIN	ADAM19	S08.071	M12.214	0.65	FALSE
FURIN	ADAMTS1	S08.071	M12.222	0.55	FALSE
BACE1	FURIN	A01.004	S08.071	0.55	FALSE
VWF	FURIN	I08.950	S08.071	0.52	FALSE
CTSG	SERPINA1	S01.133	I04.001	0.52	FALSE
F2	SERPIND1	S01.217	I04.019	0.88	FALSE
MST1	KLKB1	S01.975	S01.212	0.52	FALSE
KLKB1	HGF	S01.212	S01.976	0.62	FALSE
HGFAC	HGF	S01.228	S01.976	0.52	FALSE
ST14	HGF	S01.302	S01.976	0.62	FALSE
F11	HGF	S01.213	S01.976	0.62	FALSE
F7	HPN	S01.215	S01.224	0.52	FALSE
PLG	HRG	S01.233	I25.022	0.52	FALSE
CD74	CTSF	I31.002	C01.018	0.55	FALSE
CTSB	A2M	C01.060	I39.001	0.52	FALSE
CTSE	A2M	A01.010	I39.001	0.52	FALSE
MMP2	A2M	M10.003	I39.001	0.75	FALSE
CELA1	A2M	S01.153	I39.001	0.63	FALSE
KLK2	A2M	S01.161	I39.001	0.52	FALSE
KLK3	A2M	S01.162	I39.001	0.83	FALSE
AMBP	A2M	I02.005	I39.001	0.85	FALSE
ADAM19	A2M	M12.214	I39.001	0.52	FALSE
ADAMTS1	A2M	M12.222	I39.001	0.73	FALSE
TF	IGFBP1	S60.972	I31.951	0.52	FALSE
MMP26	IGFBP1	M10.029	I31.951	0.55	FALSE
KLK2	IGFBP2	S01.161	I31.953	0.52	FALSE
TF	IGFBP2	S60.972	I31.953	0.52	FALSE
MMP3	IGFBP3	M10.005	I31.952	0.52	FALSE
TF	IGFBP3	S60.972	I31.952	0.89	FALSE
KLKB1	IGFBP3	S01.212	I31.952	0.52	FALSE
IGFBP3	ADAM12	I31.952	M12.212	0.88	FALSE
IGFBP3	PAPPA2	I31.952	M43.005	0.67	TRUE
SERPINE1	IGFBP5	I04.020	I31.952	0.85	FALSE
TF	IGFBP5	S60.972	I31.952	0.52	FALSE
IGFBP5	ADAM12	I31.952	M12.212	0.67	TRUE
TF	IGFBP6	S60.972	I31.952	0.62	FALSE
APP	PSEN1	I02.015	A22.001	0.76	FALSE
CASP1	PSEN1	C14.001	A22.001	0.55	FALSE
CASP1	CASP1	C14.001	C14.001	0.84	FALSE
PSEN2	CASP1	A22.002	C14.001	0.66	FALSE
CASP3	PSEN1	C14.003	A22.001	0.65	FALSE
CASP14	CASP1	C14.018	C14.001	0.73	FALSE
CASP1	ATXN3	C14.001	C86.001	0.62	FALSE
CASP1	CARD8	C14.001	S79.001	0.55	FALSE
CASP6	PSEN1	C14.005	A22.001	0.55	FALSE
CASP7	PSEN1	C14.004	A22.001	0.65	FALSE
CASP8	PSEN1	C14.009	A22.001	0.55	FALSE
SERPINA4	KLK1	I04.003	S01.160	0.86	FALSE
KNG1	KLK1	I25.950	S01.160	0.63	FALSE
SERPINA5	KLK1	I04.004	S01.160	0.62	FALSE
KLK2	SERPINA4	S01.161	I04.003	0.62	FALSE
KLK2	SERPINB6	S01.161	I04.011	0.86	FALSE
KLK2	SERPINE1	S01.161	I04.020	0.52	FALSE
KLK2	SERPINF2	S01.161	I04.023	0.86	FALSE
KLK2	SERPINA5	S01.161	I04.004	0.84	FALSE
PSEN1	BACE1	A22.001	A01.004	0.67	FALSE
CEL	LTF	S09.985	S60.001	0.52	FALSE
MMP12	LPA	M10.009	S01.999	0.52	FALSE
F10	TFPI	S01.216	I02.011	0.88	FALSE
PRSS3	TFPI	S01.174	I02.011	0.78	FALSE
SERPINA3	APP	I04.002	I02.015	0.63	FALSE
APP	CTSD	I02.015	A01.009	0.82	FALSE
APP	IDE	I02.015	M16.002	0.52	FALSE
KNG1	APP	I25.950	I02.015	0.52	FALSE
APP	F12	I02.015	S01.211	0.62	FALSE
APP	CASP3	I02.015	C14.003	0.65	FALSE
APP	CASP6	I02.015	C14.005	0.52	FALSE
PRSS2	APP	S01.258	I02.015	0.52	FALSE
APP	CASP8	I02.015	C14.009	0.52	FALSE
APP	BLMH	I02.015	C01.084	0.89	FALSE
OSGEP	MUC1	M22.003	S71.001	0.52	FALSE
APP	CASP4	I02.015	C14.007	0.52	FALSE
APP	BACE2	I02.015	A01.041	0.66	FALSE
APP	PRSS3	I02.015	S01.174	0.52	FALSE
REN	PCSK1	A01.007	S08.072	0.66	FALSE
PCSK1	PCSK1N	S08.072	I49.001	0.52	FALSE
SCG5	PCSK2	I21.001	S08.073	0.72	FALSE
APLP2	APLP2	I02.016	I02.016	0.83	FALSE
AGT	AGT	I04.953	I04.953	0.62	FALSE
CTSG	AGT	S01.133	I04.953	0.62	FALSE
CMA1	AGT	S01.140	I04.953	0.52	FALSE
KNG1	AGT	I25.950	I04.953	0.52	FALSE
AGT	ACE2	I04.953	M02.006	0.62	FALSE
MEP1A	AGT	M12.002	I04.953	0.52	FALSE
AGT	PREP	I04.953	S09.001	0.52	FALSE
PRG2	AGT	I63.001	I04.953	0.62	FALSE
AGT	DNPEP	I04.953	M18.002	0.62	FALSE
PLAU	SERPINE2	S01.231	I04.021	0.75	FALSE
TIMP2	PSMA7	I35.002	T01.979	0.76	FALSE
CASP4	PSMB1	C14.007	T01.986	0.76	FALSE
CASP4	USP9X	C14.007	C19.017	0.76	FALSE
SERPINA1	KLK13	I04.001	S01.306	0.75	FALSE
KLK13	A2M	S01.306	I39.001	0.75	FALSE
USP8	OTUB1	C19.011	C65.001	0.72	FALSE
BIRC2	CASP8	I32.002	C14.009	0.86	FALSE
CPB2	A2M	M14.009	I39.001	0.75	FALSE
CFLAR	CFLAR	C14.971	C14.971	0.63	FALSE
CASP3	CASP2	C14.003	C14.006	0.65	TRUE
PSEN2	PSEN1	A22.002	A22.001	0.82	FALSE
F2	PLAT	S01.217	S01.232	0.78	FALSE
XIAP	CASP4	I32.004	C14.007	0.72	FALSE
CSTA	PI3	I25.001	I17.002	0.75	FALSE
CSTB	CST3	I25.003	I25.004	0.65	TRUE
MASP1	MASP2	S01.198	S01.229	0.72	FALSE
C2	C4B	S01.194	I39.951	0.84	FALSE
SENP1	SENP1	C48.002	C48.002	0.78	FALSE
CASP6	CASP6	C14.005	C14.005	0.83	FALSE
CASP7	CASP8	C14.004	C14.009	0.75	TRUE
CASP9	CASP8	C14.010	C14.009	0.75	TRUE
CASP8	CASP2	C14.009	C14.006	0.75	TRUE
CPB2	C5	M14.009	I39.952	0.65	TRUE
CASP10	CASP1	C14.011	C14.001	0.65	TRUE
CASP8	CASP4	C14.009	C14.007	0.65	TRUE
CASP8	CASP1	C14.009	C14.001	0.65	TRUE
CASP4	CASP1	C14.007	C14.001	0.75	FALSE
BIRC2	BIRC2	I32.002	I32.002	0.89	FALSE
BIRC3	BIRC3	I32.003	I32.003	0.9	FALSE
TNFAIP3	CASP8	C64.003	C14.009	0.72	FALSE
BIRC6	USP8	I32.006	C19.011	0.72	FALSE
PSMA3	PSMD14	T01.977	M67.001	0.79	FALSE
USP7	GMPS	C19.016	C26.950	0.89	FALSE
XIAP	USP11	I32.004	C19.014	0.76	FALSE
BLMH	USP53	C01.084	C19.081	0.76	FALSE
CSTA	USP53	I25.001	C19.081	0.76	FALSE
CTSB	USP29	C01.060	C19.040	0.76	FALSE
USP13	CYLD	C19.012	C67.001	0.76	FALSE
F7	USP49	S01.215	C19.073	0.76	FALSE
MMP2	USP12	M10.003	C19.020	0.76	FALSE
USP39	PA2G4	C19.972	M24.973	0.76	FALSE
PSMA6	USP14	T01.971	C19.015	0.76	FALSE
PSMA6	USP53	T01.971	C19.081	0.76	FALSE
PSMB3	UCHL5	T01.983	C12.005	0.87	FALSE
PSMB5	UCHL5	T01.012	C12.005	0.86	FALSE
PSMB5	USP14	T01.012	C19.015	0.76	FALSE
PSMB6	UCHL5	T01.010	C12.005	0.86	FALSE
PSMD7	PSMD14	M67.973	M67.001	0.98	FALSE
PSMD7	UCHL5	M67.973	C12.005	0.87	FALSE
PSMD7	USP14	M67.973	C19.015	0.83	FALSE
PSMD7	USP20	M67.973	C19.025	0.76	FALSE
UCHL1	USP21	C12.001	C19.034	0.86	FALSE
COPS5	UCHL3	M67.002	C12.003	0.76	FALSE
COPS6	UCHL3	M67.972	C12.003	0.76	FALSE
USP20	UCHL3	C19.025	C12.003	0.76	FALSE
USP11	USP4	C19.014	C19.010	0.88	FALSE
USP4	USP1	C19.010	C19.019	0.76	FALSE
USP7	USP11	C19.016	C19.014	0.89	FALSE
USP11	OTUD5	C19.014	C85.001	0.76	FALSE
EIF3H	EIF3F	M67.971	M67.974	0.94	FALSE
EIF3F	USP3	M67.974	C19.026	0.76	FALSE
EIF3H	USP3	M67.971	C19.026	0.76	FALSE
ATXN3	USP13	C86.001	C19.012	0.76	FALSE
USP13	USP5	C19.012	C19.001	0.76	FALSE
USP14	UCHL5	C19.015	C12.005	0.86	FALSE
USP7	USP14	C19.016	C19.015	0.76	FALSE
USP32	USP6	C19.044	C19.009	0.76	FALSE
USP2	LONP1	C19.013	S16.002	0.76	FALSE
PSMD14	UCHL5	M67.001	C12.005	0.94	FALSE
PSMD14	USP14	M67.001	C19.015	0.83	FALSE
OTUB1	STAMBP	C65.001	M67.006	0.76	FALSE
USP12	USP39	C19.020	C19.972	0.76	FALSE
USP20	USP21	C19.025	C19.034	0.86	FALSE
USP7	USP19	C19.016	C19.024	0.76	FALSE
USP50	AFG3L2	C19.058	M41.007	0.76	FALSE
BRCC3	SUPT16H	M67.004	M24.974	0.76	FALSE
PARK7	USP19	C56.002	C19.024	0.76	FALSE
USP8	USP22	C19.011	C19.035	0.76	FALSE
CASP14	OTUB1	C14.018	C65.001	0.76	FALSE
CASP14	USP53	C14.018	C19.081	0.76	FALSE
USP49	STAMBPL1	C19.073	M67.003	0.76	FALSE
USP12	UCHL5	C19.020	C12.005	0.76	FALSE
OTUB1	STAMBPL1	C65.001	M67.003	0.76	FALSE
USP25	USP28	C19.041	C19.054	0.76	FALSE
ATXN3	OTUB2	C86.001	C65.002	0.76	FALSE
USP7	BRCC3	C19.016	M67.004	0.76	FALSE
USP49	USP44	C19.073	C19.057	0.76	FALSE
USP21	USP48	C19.034	C19.068	0.76	FALSE
USP4	USP32	C19.010	C19.044	0.76	FALSE
USP12	USP46	C19.020	C19.052	0.76	FALSE
PSMD7	USP15	M67.973	C19.022	0.72	FALSE
USP11	USP15	C19.014	C19.022	0.72	FALSE
PCSK2	PCSK2	S08.073	S08.073	0.55	FALSE
APP	UCHL1	I02.015	C12.001	0.63	FALSE
PSMB8	PSMA2	T01.015	T01.972	0.92	FALSE
PSMB9	PSMA2	T01.013	T01.972	0.89	FALSE
PSMA2	PSMB7	T01.972	T01.011	0.89	FALSE
PSMA2	PSMB4	T01.972	T01.987	0.92	FALSE
PSMB10	PSMA2	T01.014	T01.972	0.94	FALSE
PSMA5	PSMA2	T01.975	T01.972	0.89	FALSE
PSMA2	PSMB1	T01.972	T01.986	0.89	FALSE
PSMA2	PSMB3	T01.972	T01.983	0.92	FALSE
PSMA2	PSMB6	T01.972	T01.010	0.89	FALSE
PSMA2	PSMB2	T01.972	T01.984	0.96	FALSE
PSMB8	PSMB1	T01.015	T01.986	0.8	FALSE
PSMB9	PSMB7	T01.013	T01.011	0.94	FALSE
PSMB9	PSMB8	T01.013	T01.015	0.8	FALSE
PSMB10	PSMB3	T01.014	T01.983	0.83	FALSE
PSMB5	PSMB2	T01.012	T01.984	0.79	FALSE
PSMB8	PSMB7	T01.015	T01.011	0.94	FALSE
APP	APP	I02.015	I02.015	0.9	FALSE
PSMA6	TIMP2	T01.971	I35.002	0.63	FALSE
TIMP2	NPEPPS	I35.002	M01.010	0.63	FALSE
CFLAR	USP15	C14.971	C19.022	0.63	FALSE
CFLAR	EIF3F	C14.971	M67.974	0.63	FALSE
TF	SERPIND1	S60.972	I04.019	0.63	FALSE
CTSL1	TF	C01.032	S60.972	0.63	FALSE
PROC	MMP15	S01.218	M10.015	0.63	FALSE
MME	LONP1	M13.001	S16.002	0.72	FALSE
MME	FOLH1	M13.001	M28.010	0.72	FALSE
MME	ZMPSTE24	M13.001	M48.003	0.72	FALSE
PSMB2	PSMB4	T01.984	T01.987	0.07	58324
PSMB1	PSMB4	T01.986	T01.987	0.07	58327
PSMB9	PSMB1	T01.013	T01.986	0.07	58328
PSMB6	PSMB4	T01.010	T01.987	0.07	58331
PSMB3	PSMB4	T01.983	T01.987	0.7	FALSE
PSMB10	PSMB7	T01.014	T01.011	0.63	FALSE
PSMA6	PSMA6	T01.971	T01.971	0.07	58375
PSMA6	PSMB5	T01.971	T01.012	0.79	FALSE
PSMA6	PSMB4	T01.971	T01.987	0.72	FALSE
PSMA6	PSMB9	T01.971	T01.013	0.07	58417
PSMB4	PSMB4	T01.987	T01.987	0	58418
ATXN3	ATXN3	C86.001	C86.001	0.83	FALSE
PSMB10	PSMB10	T01.014	T01.014	0	58507
PSMA3	PSMA3	T01.977	T01.977	0.7	FALSE
PSMA6	PSMB10	T01.971	T01.014	0.07	58572
PSMB10	PSMB4	T01.014	T01.987	0.72	FALSE
PSMB5	PSMB4	T01.012	T01.987	0.7	FALSE
PSMB10	PSMB5	T01.014	T01.012	0.07	58612
APP	APLP2	I02.015	I02.016	0.63	FALSE
COPS5	USP14	M67.002	C19.015	0.63	FALSE
PSMA6	PSMB1	T01.971	T01.986	0.7	FALSE
CASP8	OTUD7B	C14.009	C64.001	0.63	FALSE
PSMA7	UCHL5	T01.979	C12.005	0.82	FALSE
PSMA2	UCHL5	T01.972	C12.005	0.83	FALSE
PSMA4	UCHL5	T01.973	C12.005	0.82	FALSE
PSMA3	UCHL5	T01.977	C12.005	0.82	FALSE
PSMB7	UCHL5	T01.011	C12.005	0.82	FALSE
PSMB1	UCHL5	T01.986	C12.005	0.82	FALSE
PSMB2	UCHL5	T01.984	C12.005	0.82	FALSE
UCHL5	PSMB4	C12.005	T01.987	0.82	FALSE
PSMA6	UCHL5	T01.971	C12.005	0.83	FALSE
PSMA5	UCHL5	T01.975	C12.005	0.82	FALSE
APP	ADAM17	I02.015	M12.217	0.68	FALSE
APP	KLK6	I02.015	S01.236	0.68	FALSE
APP	PITRM1	I02.015	M16.009	0.68	FALSE
EIF3H	EIF3H	M67.971	M67.971	0.63	FALSE
PSMA7	PSMB7	T01.979	T01.011	0.7	FALSE
CTSB	AMBP	C01.060	I02.005	0.75	FALSE
ELANE	GZMB	S01.131	S01.010	0.71	FALSE
PSMB1	PSMB2	T01.986	T01.984	0.72	FALSE
PSMB7	PSMB4	T01.011	T01.987	0.72	FALSE
PSMA7	PSMB3	T01.979	T01.983	0.79	FALSE
PIDD	PIDD	S68.001	S68.001	0.63	FALSE
COPS5	MALT1	M67.002	C14.026	0.72	FALSE
APP	A2M	I02.015	I39.001	0.82	FALSE
PSEN1	DAG1	A22.001	S72.001	0.63	FALSE
MMP1	MMP1	M10.001	M10.001	0.49	64536
CASP3	ATXN3	C14.003	C86.001	0.59	64604
PLAU	PLAU	S01.231	S01.231	0.49	64616
CTSK	CTSK	C01.036	C01.036	0.49	64617
CTSD	CTSD	A01.009	A01.009	0.49	64630
MMP2	MMP2	M10.003	M10.003	0.49	64695
CFB	CFB	S01.196	S01.196	0.49	64722
APP	PRSS1	I02.015	S01.127	0	67801
PSEN2	PSEN2	A22.002	A22.002	0.49	67967
ADAM12	FST	M12.212	I01.966	0.63	FALSE
PSMA4	PSMB7	T01.973	T01.011	0.89	FALSE
ATG4C	ATG4C	C54.004	C54.004	0.63	FALSE
PSMB7	PSMB2	T01.011	T01.984	0.7	FALSE
PARK7	OTUD7B	C56.002	C64.001	0.76	FALSE
FSTL3	ADAM8	I01.968	M12.208	0.63	FALSE
USP11	ATG4C	C19.014	C54.004	0.72	FALSE
ATG4B	ATG4B	C54.003	C54.003	0.63	FALSE
A2M	LONP1	I39.001	S16.002	0.49	73485
FST	ADAM8	I01.966	M12.208	0.63	FALSE
PSMA6	PSMB2	T01.971	T01.984	0.72	FALSE
PSMA6	PSMB3	T01.971	T01.983	0.72	FALSE
PSMA7	PSMB6	T01.979	T01.010	0.7	FALSE
PSMA7	PSMB4	T01.979	T01.987	0.7	FALSE
MMP14	FURIN	M10.014	S08.071	0.63	FALSE
CAST	CAPN2	I27.003	C02.002	0.79	FALSE
COPS5	PSMD14	M67.002	M67.001	0.49	77192
FST	FSTL1	I01.966	I01.967	0.72	FALSE
PSMA6	PSMB6	T01.971	T01.010	0.81	FALSE
PSMA6	PSMA5	T01.971	T01.975	0.7	FALSE
PRSS21	SERPINB5	S01.011	I04.980	0.78	FALSE
USP8	USP4	C19.011	C19.010	0.72	FALSE
PSMA7	PSMB2	T01.979	T01.984	0.72	FALSE
PSMA6	PSMB7	T01.971	T01.011	0.7	FALSE
USP39	USP4	C19.972	C19.010	0.72	FALSE
USP4	USP4	C19.010	C19.010	0.87	FALSE
TYSND1	TYSND1	S01.286	S01.286	0.69	FALSE
PSMA7	CAPN10	T01.979	C02.018	0.49	79091
CASP10	ECE2	C14.011	M13.003	0.49	79337
MUC1	MUC1	S71.001	S71.001	0.72	FALSE
STAMBP	SPG7	M67.006	M41.006	0.49	81807
COL7A1	COL7A1	I02.967	I02.967	0.52	FALSE
CPB2	TINAG	M14.009	C01.973	0.49	82369
MME	MME	M13.001	M13.001	0.63	FALSE
USP1	USP1	C19.019	C19.019	0.63	FALSE
COPS5	BRCC3	M67.002	M67.004	0.63	FALSE
SERPINB12	UCHL5	I04.016	C12.005	0.56	FALSE
CSTA	UCHL5	I25.001	C12.005	0.56	FALSE
CTSD	UCHL5	A01.009	C12.005	0.68	FALSE
IDE	UCHL5	M16.002	C12.005	0.56	FALSE
CASP14	UCHL5	C14.018	C12.005	0.56	FALSE
BIRC2	BIRC5	I32.002	I32.005	0.78	FALSE
XIAP	BIRC2	I32.004	I32.002	0.73	FALSE
UCHL5	SERPINB5	C12.005	I04.980	0.56	FALSE
BIRC3	BIRC5	I32.003	I32.005	0.56	FALSE
BIRC5	USP9X	I32.005	C19.017	0.63	FALSE
CPA4	LXN	M14.017	I47.001	0.72	FALSE
UCHL5	ASPRV1	C12.005	A33.001	0.56	FALSE
SUPT16H	SUPT16H	M24.974	M24.974	0.7	FALSE
FST	MEST	I01.966	S33.972	0.63	FALSE
BIRC2	FAM108A1	I32.002	S09.052	0.63	FALSE
DPYSL2	DPYSL2	M38.975	M38.975	0.63	FALSE
DPYSL2	DPYSL4	M38.975	M38.977	0.63	FALSE
MST1	TMPRSS11D	S01.975	S01.047	0.68	FALSE
SERPINA3	PSMA3	I04.002	T01.977	0.63	FALSE
PSMA6	PSMD14	T01.971	M67.001	0.58	96113
PSMD7	PSMA7	M67.973	T01.979	0.56	96876
CASP8	USP2	C14.009	C19.013	0.63	FALSE
BRCC3	BRCC3	M67.004	M67.004	0.63	FALSE
USP15	USP15	C19.022	C19.022	0.75	FALSE
PSMA3	USP14	T01.977	C19.015	0.63	FALSE
PSMA3	LONP1	T01.977	S16.002	0.63	FALSE
USP11	USP11	C19.014	C19.014	0.56	FALSE
USP25	USP25	C19.041	C19.041	0.63	FALSE
PSMA3	TF	T01.977	S60.972	0.63	FALSE
PSMA3	USP5	T01.977	C19.001	0.63	FALSE
PSMA2	PSMA2	T01.972	T01.972	0.72	FALSE
PIDD	SENP3	S68.001	C48.003	0.63	FALSE
BIRC2	USP19	I32.002	C19.024	0.63	FALSE
BIRC3	USP19	I32.003	C19.024	0.65	FALSE
XIAP	USP19	I32.004	C19.024	0.63	FALSE
ABHD16A	HM13	S09.065	A22.003	0.63	FALSE
PSMA3	AHSG	T01.977	I25.020	0.63	FALSE
HTRA2	PSEN1	S01.278	A22.001	0.63	FALSE
CAPN3	MMP2	C02.004	M10.003	0	110234
KLK6	KLK6	S01.236	S01.236	0.68	FALSE
KNG1	F12	I25.950	S01.211	0.63	FALSE
CASP8	MALT1	C14.009	C14.026	0.63	FALSE
XIAP	BIRC3	I32.004	I32.003	0.63	FALSE
SERPINA10	PSMB7	I04.005	T01.011	0.52	TRUE
PSMA3	USP7	T01.977	C19.016	0.63	FALSE
USP7	PSMA5	C19.016	T01.975	0.63	FALSE
PSMB8	USP7	T01.015	C19.016	0.63	FALSE
USP7	PSMB6	C19.016	T01.010	0.63	FALSE
USP7	PSMB5	C19.016	T01.012	0.63	FALSE
USP7	PSMB4	C19.016	T01.987	0.63	FALSE
COPS5	PSMA7	M67.002	T01.979	0.63	FALSE
USP21	SENP3	C19.034	C48.003	0.52	TRUE
HTRA2	HTRA2	S01.278	S01.278	0.52	TRUE
USP14	USP15	C19.015	C19.022	0.52	TRUE
USP21	UCHL3	C19.034	C12.003	0.52	TRUE
USP21	USP4	C19.034	C19.010	0.52	TRUE
USP7	USP28	C19.016	C19.054	0.52	TRUE
SERPINE1	PSMA3	I04.020	T01.977	0.63	FALSE
USP8	USP15	C19.011	C19.022	0.52	TRUE
UCHL3	UCHL3	C12.003	C12.003	0.79	FALSE
PSMA4	PSMB1	T01.973	T01.986	0.7	FALSE
PSMA4	PSMB6	T01.973	T01.010	0.7	FALSE
PSMA4	PSMB5	T01.973	T01.012	0.7	FALSE
PSMA4	PSMB4	T01.973	T01.987	0.7	FALSE
PSMB9	PSMA4	T01.013	T01.973	0.7	FALSE
PSMB8	PSMA4	T01.015	T01.973	0.79	FALSE
PSMA3	PSMB9	T01.977	T01.013	0.58	115345
PSMA3	PSMB10	T01.977	T01.014	0.7	FALSE
PSMA3	PSMA5	T01.977	T01.975	0.72	FALSE
USP4	USP28	C19.010	C19.054	0.52	TRUE
UCHL3	USP28	C12.003	C19.054	0.52	TRUE
UCHL1	USP28	C12.001	C19.054	0.52	TRUE
USP28	SENP8	C19.054	C48.011	0.52	TRUE
USP4	USP19	C19.010	C19.024	0.63	FALSE
PSMB10	PSMB8	T01.014	T01.015	0.7	FALSE
PSMB8	PSMB3	T01.015	T01.983	0.7	FALSE
USP7	PSMA2	C19.016	T01.972	0.63	FALSE
COPS5	USP15	M67.002	C19.022	0.63	FALSE
CASP7	COPS6	C14.004	M67.972	0.52	TRUE
PSMA7	PSMB1	T01.979	T01.986	0.7	FALSE
PSEN1	PSMB1	A22.001	T01.986	0.72	FALSE
PSMB7	PSMA8	T01.011	T01.974	0.7	FALSE
DPP10	DPP10	S09.974	S09.974	0.63	FALSE
PSMA6	PSMB8	T01.971	T01.015	0.72	FALSE
USP28	USP33	C19.054	C19.037	0.52	TRUE
COPS5	QPCT	M67.002	M28.974	0.63	FALSE
USP21	OTUB2	C19.034	C65.002	0.52	TRUE
KNG1	COPS6	I25.950	M67.972	0.63	FALSE
OSGEP	OSGEP	M22.003	M22.003	0.7	FALSE
CASP3	COPS6	C14.003	M67.972	0.52	TRUE
USP21	BAP1	C19.034	C12.004	0.52	TRUE
BIRC2	BIRC3	I32.002	I32.003	0.63	FALSE
OTUB1	USP15	C65.001	C19.022	0.52	TRUE
YOD1	USP15	C85.007	C19.022	0.52	TRUE
USP28	USP28	C19.054	C19.054	0.52	TRUE
USP15	SENP8	C19.022	C48.011	0.52	TRUE
USP15	USP51	C19.022	C19.065	0.52	TRUE
USP20	USP15	C19.025	C19.022	0.52	TRUE
COPS5	SENP6	M67.002	C48.004	0.63	FALSE
USP7	USP21	C19.016	C19.034	0.52	TRUE
COPS5	SERPINB4	M67.002	I04.008	0.63	FALSE
UCHL5	USP28	C12.005	C19.054	0.52	TRUE
COPS5	ASNS	M67.002	C44.974	0.63	FALSE
COPS5	COPS5	M67.002	M67.002	0.63	FALSE
PSMB9	PSMB9	T01.013	T01.013	0.63	FALSE
PSMB9	PSMB5	T01.013	T01.012	0.7	FALSE
USP14	USP28	C19.015	C19.054	0.52	TRUE
USP8	USP28	C19.011	C19.054	0.52	TRUE
COPS5	BLMH	M67.002	C01.084	0.63	FALSE
USP28	ESPL1	C19.054	C50.002	0.52	TRUE
USP28	ATXN3L	C19.054	C86.002	0.52	TRUE
BIRC6	BIRC6	I32.006	I32.006	0.7	FALSE
UCHL5	UCHL5	C12.005	C12.005	0.63	FALSE
CASP7	BIRC6	C14.004	I32.006	0.75	FALSE
NRD1	NRD1	M16.983	M16.983	0.52	TRUE
PSMA6	USP4	T01.971	C19.010	0.63	FALSE
USP28	USP15	C19.054	C19.022	0.52	TRUE
PSMA2	USP14	T01.972	C19.015	0.63	FALSE
CASP8	COPS6	C14.009	M67.972	0.52	TRUE
STAMBP	USP28	M67.006	C19.054	0.52	TRUE
COPS5	TINAGL1	M67.002	C01.975	0.63	FALSE
USP21	USP33	C19.034	C19.037	0.52	TRUE
USP15	USP33	C19.022	C19.037	0.52	TRUE
USP21	SENP8	C19.034	C48.011	0.52	TRUE
SERPINE1	PSMB1	I04.020	T01.986	0.63	FALSE
BIRC2	CASP2	I32.002	C14.006	0.56	FALSE
USP21	ESPL1	C19.034	C50.002	0.52	TRUE
PSEN1	PSMA5	A22.001	T01.975	0.72	FALSE
ATXN3	USP21	C86.001	C19.034	0.52	TRUE
USP21	USP15	C19.034	C19.022	0.52	TRUE
CASP6	COPS6	C14.005	M67.972	0.52	TRUE
USP28	USP51	C19.054	C19.065	0.52	TRUE
USP20	USP28	C19.025	C19.054	0.52	TRUE
PSMD7	PSMA2	M67.973	T01.972	0.7	FALSE
USP21	USP51	C19.034	C19.065	0.52	TRUE
USP21	USP28	C19.034	C19.054	0.52	TRUE
USP14	USP21	C19.015	C19.034	0.52	TRUE
USP21	USP2	C19.034	C19.013	0.52	TRUE
USP8	USP21	C19.011	C19.034	0.52	TRUE
COPS5	USP7	M67.002	C19.016	0.63	FALSE
XIAP	HTRA1	I32.004	S01.277	0.68	FALSE
USP5	USP28	C19.001	C19.054	0.52	TRUE
USP37	USP37	C19.053	C19.053	0.52	TRUE
PSMB9	PSMA7	T01.013	T01.979	0.79	FALSE
USP28	BAP1	C19.054	C12.004	0.52	TRUE
OTUB1	USP28	C65.001	C19.054	0.52	TRUE
USP15	BAP1	C19.022	C12.004	0.52	TRUE
PSMB8	PSMB4	T01.015	T01.987	0.7	FALSE
PSMB10	PSMB6	T01.014	T01.010	0.7	FALSE
PSMB9	PSMB6	T01.013	T01.010	0.63	FALSE
PSMB8	PSMB6	T01.015	T01.010	0.88	FALSE
PSMB5	PSMB6	T01.012	T01.010	0.88	FALSE
PSMB3	PSMB6	T01.983	T01.010	0.7	FALSE
USP21	USP21	C19.034	C19.034	0.52	TRUE
USP21	STAMBP	C19.034	M67.006	0.52	TRUE
YOD1	USP21	C85.007	C19.034	0.52	TRUE
OTUB1	USP21	C65.001	C19.034	0.52	TRUE
USP7	USP15	C19.016	C19.022	0.52	TRUE
BIRC3	CASP1	I32.003	C14.001	0.63	FALSE
USP15	SENP3	C19.022	C48.003	0.52	TRUE
PSMB3	PSMB3	T01.983	T01.983	0.63	FALSE
PSMA2	PSMD14	T01.972	M67.001	0.72	FALSE
PSMA6	COPS5	T01.971	M67.002	0.63	FALSE
CASP8	BIRC6	C14.009	I32.006	0.52	TRUE
UCHL3	USP15	C12.003	C19.022	0.52	TRUE
UCHL1	USP15	C12.001	C19.022	0.52	TRUE
USP4	USP15	C19.010	C19.022	0.75	FALSE
USP28	OTUB2	C19.054	C65.002	0.52	TRUE
COPS5	GGH	M67.002	C26.001	0.63	FALSE
PSMB6	PSMA8	T01.010	T01.974	0.7	FALSE

## Sheet: Table_S2
Table S2: Interactions downloaded from BioGRID
InteractorA	InteractorB	ExperimentalSystem	ExperimentalSystemType	PubmedID
UQCRC1	UQCRC2	Affinity Capture-MS	physical	17353931
TIMP2	PSMA7	Affinity Capture-MS	physical	17353931
CASP4	PSMB1	Affinity Capture-MS	physical	17353931
CASP4	USP9X	Affinity Capture-MS	physical	17353931
SERPINA5	COPS6	Two-hybrid	physical	16169070
PRSS23	PDDC1	Two-hybrid	physical	16169070
CASP8	CASP8	Two-hybrid	physical	16169070
SERPINB9	COPS6	Two-hybrid	physical	16169070
PSMA6	PSMA3	Two-hybrid	physical	16169070
SERPINB9	CRMP1	Two-hybrid	physical	16169070
USP11	XIAP	Affinity Capture-MS	physical	19615732
USP53	BLMH	Affinity Capture-MS	physical	19615732
USP53	CSTA	Affinity Capture-MS	physical	19615732
USP29	CTSB	Affinity Capture-MS	physical	19615732
USP13	CYLD	Affinity Capture-MS	physical	19615732
USP49	F7	Affinity Capture-MS	physical	19615732
USP12	MMP2	Affinity Capture-MS	physical	19615732
USP39	PA2G4	Affinity Capture-MS	physical	19615732
USP14	PSMA6	Affinity Capture-MS	physical	19615732
USP53	PSMA6	Affinity Capture-MS	physical	19615732
UCHL5	PSMB3	Affinity Capture-MS	physical	19615732
UCHL5	PSMB5	Affinity Capture-MS	physical	19615732
USP14	PSMB5	Affinity Capture-MS	physical	19615732
UCHL5	PSMB6	Affinity Capture-MS	physical	19615732
PSMD14	PSMD7	Affinity Capture-MS	physical	19615732
UCHL5	PSMD7	Affinity Capture-MS	physical	19615732
USP14	PSMD7	Affinity Capture-MS	physical	19615732
USP20	PSMD7	Affinity Capture-MS	physical	19615732
USP21	UCHL1	Affinity Capture-MS	physical	19615732
COPS5	UCHL3	Affinity Capture-MS	physical	19615732
COPS6	UCHL3	Affinity Capture-MS	physical	19615732
USP20	UCHL3	Affinity Capture-MS	physical	19615732
USP11	USP4	Affinity Capture-MS	physical	19615732
USP1	USP4	Affinity Capture-MS	physical	19615732
USP11	USP7	Affinity Capture-MS	physical	19615732
OTUD5	USP11	Affinity Capture-MS	physical	19615732
EIF3H	EIF3F	Affinity Capture-MS	physical	19615732
USP3	EIF3F	Affinity Capture-MS	physical	19615732
EIF3F	EIF3H	Affinity Capture-MS	physical	19615732
USP3	EIF3H	Affinity Capture-MS	physical	19615732
USP7	GMPS	Affinity Capture-MS	physical	19615732
ATXN3	USP13	Affinity Capture-MS	physical	19615732
USP5	USP13	Affinity Capture-MS	physical	19615732
UCHL5	USP14	Affinity Capture-MS	physical	19615732
USP7	USP14	Affinity Capture-MS	physical	19615732
USP32	USP6	Affinity Capture-MS	physical	19615732
USP2	LONP1	Affinity Capture-MS	physical	19615732
PSMD7	PSMD14	Affinity Capture-MS	physical	19615732
UCHL5	PSMD14	Affinity Capture-MS	physical	19615732
USP14	PSMD14	Affinity Capture-MS	physical	19615732
OTUB1	STAMBP	Affinity Capture-MS	physical	19615732
USP12	USP39	Affinity Capture-MS	physical	19615732
USP21	USP20	Affinity Capture-MS	physical	19615732
USP7	USP19	Affinity Capture-MS	physical	19615732
COPS5	COPS6	Affinity Capture-MS	physical	19615732
COPS6	COPS5	Affinity Capture-MS	physical	19615732
BRCC3	SUPT16H	Affinity Capture-MS	physical	19615732
USP19	PARK7	Affinity Capture-MS	physical	19615732
USP8	USP22	Affinity Capture-MS	physical	19615732
OTUB1	CASP14	Affinity Capture-MS	physical	19615732
USP53	CASP14	Affinity Capture-MS	physical	19615732
STAMBPL1	USP49	Affinity Capture-MS	physical	19615732
USP12	UCHL5	Affinity Capture-MS	physical	19615732
USP14	UCHL5	Affinity Capture-MS	physical	19615732
STAMBPL1	OTUB1	Affinity Capture-MS	physical	19615732
STAMBP	OTUB1	Affinity Capture-MS	physical	19615732
USP25	USP28	Affinity Capture-MS	physical	19615732
ATXN3	OTUB2	Affinity Capture-MS	physical	19615732
USP7	BRCC3	Affinity Capture-MS	physical	19615732
USP49	USP44	Affinity Capture-MS	physical	19615732
USP21	USP48	Affinity Capture-MS	physical	19615732
USP4	USP32	Affinity Capture-MS	physical	19615732
USP46	USP12	Affinity Capture-MS	physical	19615732
ATG4C	USP11	Affinity Capture-MS	physical	20562859
UCHL5	CASP14	Reconstituted Complex	physical	21800051
UCHL5	ASPRV1	Reconstituted Complex	physical	21800051
UCHL5	CSTA	Reconstituted Complex	physical	21800051
UCHL5	SERPINB5	Reconstituted Complex	physical	21800051
UCHL5	IDE	Reconstituted Complex	physical	21800051
UCHL5	SERPINB12	Reconstituted Complex	physical	21800051
UCHL5	CTSD	Reconstituted Complex	physical	21800051
UCHL5	CTSD	Affinity Capture-MS	physical	21800051
PSMA3	USP5	Affinity Capture-MS	physical	22079093
PSMA3	USP14	Affinity Capture-MS	physical	22079093
PSMA3	AHSG	Affinity Capture-MS	physical	22079093
PSMA3	SERPINA3	Affinity Capture-MS	physical	22079093
PSMA3	LONP1	Affinity Capture-MS	physical	22079093
PSMA3	TF	Affinity Capture-MS	physical	22079093
PSMA7	PSMA3	Two-hybrid	physical	21900206
PSMA7	PSMA2	Two-hybrid	physical	21900206
MEST	FST	Two-hybrid	physical	21900206
DPYSL2	CRMP1	Two-hybrid	physical	21900206
DPYSL2	DPYSL4	Two-hybrid	physical	21900206
PIDD	CASP2	Affinity Capture-MS	physical	21415862
PIDD	SENP3	Affinity Capture-MS	physical	21415862
COPS5	TINAGL1	Affinity Capture-MS	physical	21145461
COPS5	ASNS	Affinity Capture-MS	physical	21145461
COPS5	BLMH	Affinity Capture-MS	physical	21145461
COPS5	COPS5	Affinity Capture-MS	physical	21145461
COPS5	COPS6	Affinity Capture-MS	physical	21145461
COPS5	GGH	Affinity Capture-MS	physical	21145461
COPS5	PSMA7	Affinity Capture-MS	physical	21145461
COPS5	QPCT	Affinity Capture-MS	physical	21145461
COPS5	SENP6	Affinity Capture-MS	physical	21145461
COPS5	SERPINB4	Affinity Capture-MS	physical	21145461
COPS5	USP15	Affinity Capture-MS	physical	21145461
COPS5	USP7	Affinity Capture-MS	physical	21145461
COPS6	COPS5	Affinity Capture-MS	physical	21145461
COPS6	COPS6	Affinity Capture-MS	physical	21145461
COPS6	KIR2DS1	Affinity Capture-MS	physical	21145461
COPS6	KIR2DS5	Affinity Capture-MS	physical	21145461
COPS6	KNG1	Affinity Capture-MS	physical	21145461
USP7	HTRA2	Two-hybrid	physical	16713569
COPS6	COPS5	Affinity Capture-MS	physical	19295130
COPS5	COPS6	Affinity Capture-MS	physical	19295130
USP21	USP20	Biochemical Activity	physical	22626734
USP21	USP51	Biochemical Activity	physical	22626734
USP21	ATXN3	Biochemical Activity	physical	22626734
USP21	USP7	Biochemical Activity	physical	22626734
USP21	STAMBP	Biochemical Activity	physical	22626734
USP21	OTUB1	Biochemical Activity	physical	22626734
USP21	UCHL3	Biochemical Activity	physical	22626734
USP21	USP8	Biochemical Activity	physical	22626734
USP21	USP21	Biochemical Activity	physical	22626734
USP21	OTUB2	Biochemical Activity	physical	22626734
USP21	USP33	Biochemical Activity	physical	22626734
USP21	USP15	Biochemical Activity	physical	22626734
USP21	USP28	Biochemical Activity	physical	22626734
USP21	ESPL1	Biochemical Activity	physical	22626734
USP21	SENP8	Biochemical Activity	physical	22626734
USP21	USP14	Biochemical Activity	physical	22626734
USP21	USP2	Biochemical Activity	physical	22626734
USP21	BAP1	Biochemical Activity	physical	22626734
USP21	YOD1	Biochemical Activity	physical	22626734
USP21	UCHL1	Biochemical Activity	physical	22626734
USP21	SENP3	Biochemical Activity	physical	22626734
USP21	USP4	Biochemical Activity	physical	22626734
USP15	USP20	Biochemical Activity	physical	22626734
USP15	USP51	Biochemical Activity	physical	22626734
USP15	USP7	Biochemical Activity	physical	22626734
USP15	OTUB1	Biochemical Activity	physical	22626734
USP15	UCHL3	Biochemical Activity	physical	22626734
USP15	USP8	Biochemical Activity	physical	22626734
USP15	USP21	Biochemical Activity	physical	22626734
USP15	USP33	Biochemical Activity	physical	22626734
USP15	SENP8	Biochemical Activity	physical	22626734
USP15	USP14	Biochemical Activity	physical	22626734
USP15	BAP1	Biochemical Activity	physical	22626734
USP15	YOD1	Biochemical Activity	physical	22626734
USP15	UCHL1	Biochemical Activity	physical	22626734
USP15	SENP3	Biochemical Activity	physical	22626734
USP15	USP4	Biochemical Activity	physical	22626734
USP28	USP20	Biochemical Activity	physical	22626734
USP28	USP51	Biochemical Activity	physical	22626734
USP28	USP5	Biochemical Activity	physical	22626734
USP28	USP7	Biochemical Activity	physical	22626734
USP28	STAMBP	Biochemical Activity	physical	22626734
USP28	OTUB1	Biochemical Activity	physical	22626734
USP28	UCHL3	Biochemical Activity	physical	22626734
USP28	USP8	Biochemical Activity	physical	22626734
USP28	UCHL5	Biochemical Activity	physical	22626734
USP28	OTUB2	Biochemical Activity	physical	22626734
USP28	ATXN3L	Biochemical Activity	physical	22626734
USP28	USP33	Biochemical Activity	physical	22626734
USP28	USP15	Biochemical Activity	physical	22626734
USP28	USP28	Biochemical Activity	physical	22626734
USP28	ESPL1	Biochemical Activity	physical	22626734
USP28	SENP8	Biochemical Activity	physical	22626734
USP28	USP14	Biochemical Activity	physical	22626734
USP28	BAP1	Biochemical Activity	physical	22626734
USP28	UCHL1	Biochemical Activity	physical	22626734
USP28	USP21	Biochemical Activity	physical	22626734
USP28	USP4	Biochemical Activity	physical	22626734
SENP2	APP	Reconstituted Complex	physical	21832049
SERPIND1	APP	Reconstituted Complex	physical	21832049
TASP1	APP	Reconstituted Complex	physical	21832049
CD74	APP	Reconstituted Complex	physical	21832049
LAP3	APP	Reconstituted Complex	physical	21832049
UCHL5	APP	Reconstituted Complex	physical	21832049
PRSS23	APP	Reconstituted Complex	physical	21832049
USP2	APP	Reconstituted Complex	physical	21832049
PSMA5	APP	Reconstituted Complex	physical	21832049
ABHD11	APP	Reconstituted Complex	physical	21832049
TFPI	APP	Reconstituted Complex	physical	21832049
PRSS33	APP	Reconstituted Complex	physical	21832049
SLCO2B1	APP	Reconstituted Complex	physical	21832049
USP39	APP	Reconstituted Complex	physical	21832049
METAP2	APP	Reconstituted Complex	physical	21832049
ACY1	APP	Reconstituted Complex	physical	21832049
SERPINB2	APP	Reconstituted Complex	physical	21832049
SENP1	APP	Reconstituted Complex	physical	21832049
CTSB	APP	Reconstituted Complex	physical	21832049
QPCTL	APP	Reconstituted Complex	physical	21832049
USP6	APP	Reconstituted Complex	physical	21832049
USP12	APP	Reconstituted Complex	physical	21832049
COPS5	APP	Reconstituted Complex	physical	21832049
SPINT2	APP	Reconstituted Complex	physical	21832049
KLK7	APP	Reconstituted Complex	physical	21832049
USP5	APP	Reconstituted Complex	physical	21832049
AFG3L2	APP	Reconstituted Complex	physical	21832049
MEST	APP	Reconstituted Complex	physical	21832049
MMP12	APP	Reconstituted Complex	physical	21832049
KLK9	APP	Reconstituted Complex	physical	21832049
LAIR1	APP	Reconstituted Complex	physical	21832049
TLL1	APP	Reconstituted Complex	physical	21832049
OTUB2	APP	Reconstituted Complex	physical	21832049
CASP4	APP	Reconstituted Complex	physical	21832049
DPP3	APP	Reconstituted Complex	physical	21832049
SPINK6	APP	Reconstituted Complex	physical	21832049
EIF3F	APP	Reconstituted Complex	physical	21832049
KLK2	APP	Reconstituted Complex	physical	21832049
CNDP1	APP	Reconstituted Complex	physical	21832049
NLN	APP	Reconstituted Complex	physical	21832049
PSMB4	APP	Reconstituted Complex	physical	21832049
ATXN3	APP	Reconstituted Complex	physical	21832049
CST2	APP	Reconstituted Complex	physical	21832049
USP48	APP	Reconstituted Complex	physical	21832049
PDDC1	APP	Reconstituted Complex	physical	21832049
PSMA7	APP	Reconstituted Complex	physical	21832049
PSMA3	PSMA6	Co-fractionation	physical	22939629
PSMA2	PSMA6	Co-fractionation	physical	22939629
PSMA4	PSMA6	Co-fractionation	physical	22939629
PSMA3	PSMA7	Co-fractionation	physical	22939629
PSMA2	PSMA3	Co-fractionation	physical	22939629
PSMA2	PSMA4	Co-fractionation	physical	22939629
PSMA3	PSMA4	Co-fractionation	physical	22939629
PSMA4	PSMA5	Co-fractionation	physical	22939629
PSMA2	PSMA7	Co-fractionation	physical	22939629
PSMA4	PSMA7	Co-fractionation	physical	22939629
PSMA5	PSMA7	Co-fractionation	physical	22939629
PSMA6	PSMA7	Co-fractionation	physical	22939629
PSMB1	PSMB3	Co-fractionation	physical	22939629
PSMB2	PSMB3	Co-fractionation	physical	22939629
PSMA2	PSMB5	Co-fractionation	physical	22939629
PSMA3	PSMB5	Co-fractionation	physical	22939629
PSMB1	PSMB5	Co-fractionation	physical	22939629
PSMB3	PSMB5	Co-fractionation	physical	22939629
PSMB1	PSMB7	Co-fractionation	physical	22939629
PSMB5	PSMB7	Co-fractionation	physical	22939629
PSMB6	PSMB7	Co-fractionation	physical	22939629
PSMD7	PSMD14	Co-fractionation	physical	22939629
PSMB3	PSMB7	Co-fractionation	physical	22939629
COPS5	COPS6	Co-fractionation	physical	22939629
PSMA2	PSMA5	Co-fractionation	physical	22939629
PSMA2	PSMB1	Co-fractionation	physical	22939629
PSMA2	PSMB2	Co-fractionation	physical	22939629
PSMA2	PSMB3	Co-fractionation	physical	22939629
PSMA2	PSMB4	Co-fractionation	physical	22939629
PSMA2	PSMB6	Co-fractionation	physical	22939629
PSMA2	PSMB7	Co-fractionation	physical	22939629
PSMA4	PSMB7	Co-fractionation	physical	22939629
PSMB2	PSMB7	Co-fractionation	physical	22939629
PSMB2	PSMB5	Co-fractionation	physical	22939629
PSMA3	PSMA5	Co-fractionation	physical	22939629
PSMA5	PSMA6	Co-fractionation	physical	22939629
PSMA3	PSMB1	Co-fractionation	physical	22939629
PSMA4	PSMB1	Co-fractionation	physical	22939629
PSMA5	PSMB1	Co-fractionation	physical	22939629
PSMA6	PSMB1	Co-fractionation	physical	22939629
PSMA7	PSMB1	Co-fractionation	physical	22939629
PSMA3	PSMB2	Co-fractionation	physical	22939629
PSMA4	PSMB2	Co-fractionation	physical	22939629
PSMA5	PSMB2	Co-fractionation	physical	22939629
PSMA6	PSMB2	Co-fractionation	physical	22939629
PSMA7	PSMB2	Co-fractionation	physical	22939629
PSMB1	PSMB2	Co-fractionation	physical	22939629
PSMA3	PSMB3	Co-fractionation	physical	22939629
PSMA4	PSMB3	Co-fractionation	physical	22939629
PSMA5	PSMB3	Co-fractionation	physical	22939629
PSMA6	PSMB3	Co-fractionation	physical	22939629
PSMA7	PSMB3	Co-fractionation	physical	22939629
PSMA3	PSMB4	Co-fractionation	physical	22939629
PSMA4	PSMB4	Co-fractionation	physical	22939629
PSMA5	PSMB4	Co-fractionation	physical	22939629
PSMA6	PSMB4	Co-fractionation	physical	22939629
PSMA7	PSMB4	Co-fractionation	physical	22939629
PSMB1	PSMB4	Co-fractionation	physical	22939629
PSMB2	PSMB4	Co-fractionation	physical	22939629
PSMB3	PSMB4	Co-fractionation	physical	22939629
PSMA4	PSMB5	Co-fractionation	physical	22939629
PSMA5	PSMB5	Co-fractionation	physical	22939629
PSMA6	PSMB5	Co-fractionation	physical	22939629
PSMA7	PSMB5	Co-fractionation	physical	22939629
PSMB4	PSMB5	Co-fractionation	physical	22939629
PSMA3	PSMB6	Co-fractionation	physical	22939629
PSMA4	PSMB6	Co-fractionation	physical	22939629
PSMA5	PSMB6	Co-fractionation	physical	22939629
PSMA6	PSMB6	Co-fractionation	physical	22939629
PSMA7	PSMB6	Co-fractionation	physical	22939629
PSMB1	PSMB6	Co-fractionation	physical	22939629
PSMB2	PSMB6	Co-fractionation	physical	22939629
PSMB4	PSMB6	Co-fractionation	physical	22939629
PSMB5	PSMB6	Co-fractionation	physical	22939629
PSMA3	PSMB7	Co-fractionation	physical	22939629
PSMA5	PSMB7	Co-fractionation	physical	22939629
PSMA6	PSMB7	Co-fractionation	physical	22939629
PSMA7	PSMB7	Co-fractionation	physical	22939629
PSMB4	PSMB7	Co-fractionation	physical	22939629
PSMB3	PSMB6	Co-fractionation	physical	22939629
EIF3F	EIF3H	Co-fractionation	physical	22939629
PSMB7	PSMB8	Co-fractionation	physical	22939629
PSMA2	PSMB8	Co-fractionation	physical	22939629
PSMB5	PSMD7	Co-fractionation	physical	22939629
PSMB4	PSMB8	Co-fractionation	physical	22939629
PSMA5	PSMB8	Co-fractionation	physical	22939629
PSMB5	PSMB8	Co-fractionation	physical	22939629
PSMA3	PSMB8	Co-fractionation	physical	22939629
PSMB2	PSMB8	Co-fractionation	physical	22939629
PSMB6	PSMB8	Co-fractionation	physical	22939629
PSMB10	PSMB3	Co-fractionation	physical	22939629
PSMB1	PSMB8	Co-fractionation	physical	22939629
PSMA6	PSMB8	Co-fractionation	physical	22939629
PSMA4	PSMB8	Co-fractionation	physical	22939629
PSMB3	PSMB8	Co-fractionation	physical	22939629
PSMA7	PSMB8	Co-fractionation	physical	22939629
PSMA5	PSMD7	Co-fractionation	physical	22939629
PSMB1	PSMD7	Co-fractionation	physical	22939629
PSMB2	PSMD7	Co-fractionation	physical	22939629
PSMB3	PSMD7	Co-fractionation	physical	22939629
PSMB4	PSMD7	Co-fractionation	physical	22939629
PSMB6	PSMD7	Co-fractionation	physical	22939629
PSMB1	PSMD14	Co-fractionation	physical	22939629
PSMA7	PSMD14	Co-fractionation	physical	22939629
PSMA7	PSMD7	Co-fractionation	physical	22939629
PSMA4	PSMD7	Co-fractionation	physical	22939629
PSMB6	PSMD14	Co-fractionation	physical	22939629
PSMB2	PSMD14	Co-fractionation	physical	22939629
PSMA5	PSMD14	Co-fractionation	physical	22939629
PSMB7	PSMD7	Co-fractionation	physical	22939629
PSMB4	PSMD14	Co-fractionation	physical	22939629
PSMA6	PSMD14	Co-fractionation	physical	22939629
PSMB3	PSMD14	Co-fractionation	physical	22939629
PSMB7	PSMD14	Co-fractionation	physical	22939629
PSMA6	PSMD7	Co-fractionation	physical	22939629
PSMA3	PSMD7	Co-fractionation	physical	22939629
PSMA2	PSMD7	Co-fractionation	physical	22939629
PSMA4	PSMD14	Co-fractionation	physical	22939629
PSMA2	PSMA8	Co-fractionation	physical	22939629
PSMA3	PSMA8	Co-fractionation	physical	22939629
PSMA4	PSMA8	Co-fractionation	physical	22939629
PSMA5	PSMA8	Co-fractionation	physical	22939629
PSMA6	PSMA8	Co-fractionation	physical	22939629
PSMA8	PSMB1	Co-fractionation	physical	22939629
PSMA8	PSMB5	Co-fractionation	physical	22939629
PSMA8	PSMB6	Co-fractionation	physical	22939629
PSMA8	PSMB7	Co-fractionation	physical	22939629
PSMD7	USP14	Co-fractionation	physical	22939629
PSMA8	PSMB3	Co-fractionation	physical	22939629
PSMB10	PSMB4	Co-fractionation	physical	22939629
PSMA8	PSMB8	Co-fractionation	physical	22939629
PSMB5	PSMB9	Co-fractionation	physical	22939629
PSMD14	USP14	Co-fractionation	physical	22939629
PSMB10	PSMB6	Co-fractionation	physical	22939629
PSMB10	PSMB1	Co-fractionation	physical	22939629
PSMA8	PSMB2	Co-fractionation	physical	22939629
PSMA8	PSMB4	Co-fractionation	physical	22939629
PSMB10	PSMB5	Co-fractionation	physical	22939629
PSMA8	PSMA7	Co-fractionation	physical	22939629
PSMA8	PSMD7	Co-fractionation	physical	22939629
PSMA8	PSMD14	Co-fractionation	physical	22939629
CTSD	CTSA	Co-fractionation	physical	22939629
USP48	UCHL3	Co-fractionation	physical	22939629
UCHL3	USP9X	Co-fractionation	physical	22939629
USP5	XIAP	Co-fractionation	physical	22939629
USP10	USP15	Co-fractionation	physical	22939629
USP34	UCHL3	Co-fractionation	physical	22939629
PFAS	USP14	Co-fractionation	physical	22939629
USP5	UCHL3	Co-fractionation	physical	22939629
UCHL3	XIAP	Co-fractionation	physical	22939629
PSMB4	USP9X	Co-fractionation	physical	22939629
PSMA4	USP9X	Co-fractionation	physical	22939629
USP34	USP9X	Co-fractionation	physical	22939629
PFAS	XIAP	Co-fractionation	physical	22939629
PSMA2	SERPINH1	Co-fractionation	physical	22939629
PSMB8	USP9X	Co-fractionation	physical	22939629
PFAS	USP28	Co-fractionation	physical	22939629
USP39	SUPT16H	Co-fractionation	physical	22939629
PFAS	ABHD14A	Affinity Capture-MS	physical	22863883
CTSA	ABHD14A	Affinity Capture-MS	physical	22863883
CAPN2	ASNS	Affinity Capture-MS	physical	22863883
CNDP2	CAPN1	Affinity Capture-MS	physical	22863883
PEPD	CAPN1	Affinity Capture-MS	physical	22863883
PFAS	CAPN1	Affinity Capture-MS	physical	22863883
CAPN1	CASP7	Affinity Capture-MS	physical	22863883
CNDP2	CASP7	Affinity Capture-MS	physical	22863883
PEPD	CASP7	Affinity Capture-MS	physical	22863883
CTSA	CASP7	Affinity Capture-MS	physical	22863883
COPS5	CAST	Affinity Capture-MS	physical	22863883
PSMA6	CAST	Affinity Capture-MS	physical	22863883
PSMB3	CAST	Affinity Capture-MS	physical	22863883
PSMB5	CAST	Affinity Capture-MS	physical	22863883
PSMB7	CAST	Affinity Capture-MS	physical	22863883
NPEPPS	CNDP2	Affinity Capture-MS	physical	22863883
COPS5	COPS6	Affinity Capture-MS	physical	22863883
USP7	COPS6	Affinity Capture-MS	physical	22863883
DPP7	CSTB	Affinity Capture-MS	physical	22863883
PEPD	DPP3	Affinity Capture-MS	physical	22863883
PEPD	GDA	Affinity Capture-MS	physical	22863883
PPME1	GMPS	Affinity Capture-MS	physical	22863883
DPP3	NDRG1	Affinity Capture-MS	physical	22863883
PEPD	NDRG1	Affinity Capture-MS	physical	22863883
METAP2	NPEPPS	Affinity Capture-MS	physical	22863883
CNDP2	PEPD	Affinity Capture-MS	physical	22863883
CTSA	PEPD	Affinity Capture-MS	physical	22863883
NPEPPS	PFAS	Affinity Capture-MS	physical	22863883
PSMA3	PSMA2	Affinity Capture-MS	physical	22863883
PSMA4	PSMA2	Affinity Capture-MS	physical	22863883
PSMA6	PSMA2	Affinity Capture-MS	physical	22863883
PSMB1	PSMA2	Affinity Capture-MS	physical	22863883
PSMB2	PSMA2	Affinity Capture-MS	physical	22863883
PSMB4	PSMA2	Affinity Capture-MS	physical	22863883
PSMB6	PSMA2	Affinity Capture-MS	physical	22863883
PSMB7	PSMA2	Affinity Capture-MS	physical	22863883
PSMB8	PSMA2	Affinity Capture-MS	physical	22863883
PSMA6	PSMA3	Affinity Capture-MS	physical	22863883
PSMB4	PSMA3	Affinity Capture-MS	physical	22863883
PSMB8	PSMA3	Affinity Capture-MS	physical	22863883
PSMA3	PSMA4	Affinity Capture-MS	physical	22863883
PSMA6	PSMA4	Affinity Capture-MS	physical	22863883
PSMA7	PSMA4	Affinity Capture-MS	physical	22863883
PSMB1	PSMA4	Affinity Capture-MS	physical	22863883
PSMB4	PSMA4	Affinity Capture-MS	physical	22863883
PSMB6	PSMA4	Affinity Capture-MS	physical	22863883
PSMB7	PSMA4	Affinity Capture-MS	physical	22863883
PSMB8	PSMA4	Affinity Capture-MS	physical	22863883
CAST	PSMA5	Affinity Capture-MS	physical	22863883
PSMA2	PSMA5	Affinity Capture-MS	physical	22863883
PSMA3	PSMA5	Affinity Capture-MS	physical	22863883
PSMA4	PSMA5	Affinity Capture-MS	physical	22863883
PSMA6	PSMA5	Affinity Capture-MS	physical	22863883
PSMA7	PSMA5	Affinity Capture-MS	physical	22863883
PSMB1	PSMA5	Affinity Capture-MS	physical	22863883
PSMB2	PSMA5	Affinity Capture-MS	physical	22863883
PSMB3	PSMA5	Affinity Capture-MS	physical	22863883
PSMB4	PSMA5	Affinity Capture-MS	physical	22863883
PSMB5	PSMA5	Affinity Capture-MS	physical	22863883
PSMB6	PSMA5	Affinity Capture-MS	physical	22863883
PSMB7	PSMA5	Affinity Capture-MS	physical	22863883
PSMB8	PSMA5	Affinity Capture-MS	physical	22863883
PSMB2	PSMA6	Affinity Capture-MS	physical	22863883
PSMA2	PSMA7	Affinity Capture-MS	physical	22863883
PSMA3	PSMA7	Affinity Capture-MS	physical	22863883
PSMA6	PSMA7	Affinity Capture-MS	physical	22863883
PSMB2	PSMA7	Affinity Capture-MS	physical	22863883
PSMA3	PSMB1	Affinity Capture-MS	physical	22863883
PSMA6	PSMB1	Affinity Capture-MS	physical	22863883
PSMA7	PSMB1	Affinity Capture-MS	physical	22863883
PSMB2	PSMB1	Affinity Capture-MS	physical	22863883
PSMB4	PSMB1	Affinity Capture-MS	physical	22863883
PSMB6	PSMB1	Affinity Capture-MS	physical	22863883
PSMB7	PSMB1	Affinity Capture-MS	physical	22863883
PSMB8	PSMB1	Affinity Capture-MS	physical	22863883
PSMA3	PSMB2	Affinity Capture-MS	physical	22863883
PSMA4	PSMB2	Affinity Capture-MS	physical	22863883
PSMB4	PSMB2	Affinity Capture-MS	physical	22863883
PSMB5	PSMB2	Affinity Capture-MS	physical	22863883
PSMB6	PSMB2	Affinity Capture-MS	physical	22863883
PSMB7	PSMB2	Affinity Capture-MS	physical	22863883
PSMA2	PSMB3	Affinity Capture-MS	physical	22863883
PSMA3	PSMB3	Affinity Capture-MS	physical	22863883
PSMA4	PSMB3	Affinity Capture-MS	physical	22863883
PSMA6	PSMB3	Affinity Capture-MS	physical	22863883
PSMA7	PSMB3	Affinity Capture-MS	physical	22863883
PSMB1	PSMB3	Affinity Capture-MS	physical	22863883
PSMB2	PSMB3	Affinity Capture-MS	physical	22863883
PSMB4	PSMB3	Affinity Capture-MS	physical	22863883
PSMB6	PSMB3	Affinity Capture-MS	physical	22863883
PSMB7	PSMB3	Affinity Capture-MS	physical	22863883
PSMA6	PSMB4	Affinity Capture-MS	physical	22863883
PSMA7	PSMB4	Affinity Capture-MS	physical	22863883
PSMB8	PSMB4	Affinity Capture-MS	physical	22863883
PSMA2	PSMB5	Affinity Capture-MS	physical	22863883
PSMA3	PSMB5	Affinity Capture-MS	physical	22863883
PSMA4	PSMB5	Affinity Capture-MS	physical	22863883
PSMA6	PSMB5	Affinity Capture-MS	physical	22863883
PSMA7	PSMB5	Affinity Capture-MS	physical	22863883
PSMB1	PSMB5	Affinity Capture-MS	physical	22863883
PSMB3	PSMB5	Affinity Capture-MS	physical	22863883
PSMB4	PSMB5	Affinity Capture-MS	physical	22863883
PSMB6	PSMB5	Affinity Capture-MS	physical	22863883
PSMB7	PSMB5	Affinity Capture-MS	physical	22863883
PSMB8	PSMB5	Affinity Capture-MS	physical	22863883
PSMA3	PSMB6	Affinity Capture-MS	physical	22863883
PSMA6	PSMB6	Affinity Capture-MS	physical	22863883
PSMA7	PSMB6	Affinity Capture-MS	physical	22863883
PSMB4	PSMB6	Affinity Capture-MS	physical	22863883
PSMB7	PSMB6	Affinity Capture-MS	physical	22863883
PSMB8	PSMB6	Affinity Capture-MS	physical	22863883
PSMA3	PSMB7	Affinity Capture-MS	physical	22863883
PSMA6	PSMB7	Affinity Capture-MS	physical	22863883
PSMA7	PSMB7	Affinity Capture-MS	physical	22863883
PSMB4	PSMB7	Affinity Capture-MS	physical	22863883
PSMB8	PSMB7	Affinity Capture-MS	physical	22863883
PSMA6	PSMB8	Affinity Capture-MS	physical	22863883
PSMB2	PSMB8	Affinity Capture-MS	physical	22863883
PSMD14	PSMD7	Affinity Capture-MS	physical	22863883
UCHL5	PSMD7	Affinity Capture-MS	physical	22863883
ASNS	SCPEP1	Affinity Capture-MS	physical	22863883
APEH	SERPINE2	Affinity Capture-MS	physical	22863883
PSMD14	UCHL5	Affinity Capture-MS	physical	22863883
CNDP2	USP14	Affinity Capture-MS	physical	22863883
LAIR1	LAIR1	Reconstituted Complex	physical	21982860
BIRC2	BIRC2	Two-hybrid	physical	22493164
PSMA3	PSMA7	Two-hybrid	physical	21988832
CAPN10	PSMA7	Two-hybrid	physical	21988832
BIRC3	CASP9	Two-hybrid	physical	21988832
CPB2	TINAG	Two-hybrid	physical	21988832
CASP10	ECE2	Two-hybrid	physical	21988832
CASP6	CASP6	Two-hybrid	physical	21988832
SPG7	STAMBP	Two-hybrid	physical	21988832

## Sheet: Table_S3
Table S3: Interactions downloaded from the supplementary files from Bossi et al. (LT - low throughput, MT - medium throughput, HT - high throughput)
InteractorA	InteractorB	PubmedID	Throughput
A2M	CTSE	12631277	LT
ACE2	AGT	10969042	LT
ACE2	AGT	11815627	LT
ACHE	APP	12427014	LT
ACHE	APP	9325095	LT
ACR	SERPINA5	7521127	LT
ADAM19	A2M	11162584	LT
ADAM19	FURIN	12006600	LT
ADAM19	FURIN	12058067	LT
ADAMTS1	A2M	10373500	LT
ADAMTS4	SERPINA1	16099106	LT
ADAMTS4	SERPINA3	16099106	LT
AGT	ENPEP	1756856	LT
AGT	PRCP	28321	LT
AGT	PRG2	16189514	HT
AGT	PRG2	7539791	LT
AMBP	A2M	1697852	LT
AMBP	A2M	7519849	LT
AMBP	A2M	7533162	LT
AMBP	F2	9183005	LT
APP	BACE1	10531052	LT
APP	BACE2	10605825	LT
APP	BACE2	10931940	LT
APP	BACE2	10936190	LT
APP	BACE2	15178331	LT
APP	BACE2	8764598	LT
APP	CASP3	15178331	LT
APP	CASP3	8943232	LT
APP	CASP4	15123740	LT
APP	PSEN2	10078972	LT
APP	PSEN2	9223340	LT
APP	SERPINA3	10048303	LT
APP	SERPINA3	16189514	HT
APP	SERPINA3	2190106	LT
ATXN3	CASP1	9535906	LT
ATXN3	PSMD7	12944474	LT
BCAN	ADAMTS4	10986281	LT
BCAN	MMP1	10986281	LT
BCAN	MMP1	16189514	HT
BCAN	MMP10	10986281	LT
BCAN	MMP13	10986281	LT
BCAN	MMP3	10986281	LT
BCAN	MMP7	10986281	LT
BCAN	MMP7	16189514	HT
BIRC2	CASP3	11084335	LT
BIRC2	CASP3	16189514	HT
BIRC2	CASP3	9384571	LT
BIRC2	CASP7	11084335	LT
BIRC2	CASP7	15580265	LT
BIRC2	CASP7	16189514	HT
BIRC2	CASP7	9384571	LT
BIRC2	CASP9	11084335	LT
BIRC2	CASP9	16189514	HT
BIRC2	CASP9	9545235	LT
BIRC2	HTRA2	11583623	LT
BIRC2	HTRA2	11604410	LT
BIRC2	HTRA2	16189514	HT
BIRC3	CASP3	10862606	LT
BIRC3	CASP3	9384571	LT
BIRC3	CASP7	10862606	LT
BIRC3	CASP7	9384571	LT
BIRC3	CASP9	9545235	LT
BIRC3	HTRA2	11583623	LT
BIRC5	CASP3	11024045	LT
BIRC5	CASP3	16189514	HT
BIRC5	CASP3	9850056	LT
BIRC5	CASP7	11024045	LT
BIRC5	CASP7	11170436	LT
BIRC5	CASP7	16189514	HT
BIRC5	CASP7	9850056	LT
BIRC5	CASP9	11024045	LT
BIRC5	CASP9	11069302	LT
BIRC5	CASP9	16189514	HT
BIRC5	XIAP	15218035	LT
BIRC6	CASP3	15200957	LT
BIRC6	CASP9	15200957	LT
BIRC6	CASP9	15300255	LT
BLMH	APP	10973933	LT
BLMH	APP	16189514	HT
C3	C2	12878586	LT
C3	C2	15199963	LT
C3	C2	3546307	LT
C3	CFI	1401896	LT
C3	CFI	9291131	LT
C3	MASP1	9719152	LT
C3	PAPPA	6203109	LT
C5	C2	12878586	LT
C5	C2	8175701	LT
C5	C3	11367533	LT
C5	CPN1	11939578	LT
CAD	CASP3	11854437	LT
CAPN1	CASP14	12200134	LT
CAPN1	CAST	12684003	LT
CAPN1	CAST	16189514	HT
CAPN1	CTSC	12358155	LT
CAPN1	KNG1	3038169	LT
CAPN1	KNG1	8253784	LT
CAPN1	PSEN2	10677567	LT
CAPN1	PSEN2	16189514	HT
CAPN1	PSEN2	9852298	LT
CAPN1	TINAGL1	12358155	LT
CAPN1	UFSP2	12358155	LT
CARD8	CASP1	11821383	LT
CARD8	CASP9	11408476	LT
CASP1	CAST	9705209	LT
CASP1	PSEN2	10069390	LT
CASP1	PSEN2	9219695	LT
CASP1	PSEN2	9990034	LT
CASP10	CASP14	9792675	LT
CASP10	CASP2	8962078	LT
CASP10	CASP3	8755496	LT
CASP10	CASP4	8962078	LT
CASP10	CASP6	8962078	LT
CASP10	CASP7	8962078	LT
CASP10	CASP8	11161814	LT
CASP10	CASP8	11717445	LT
CASP10	CASP8	12198154	LT
CASP10	CASP8	12887920	LT
CASP10	CASP8	15892868	HT
CASP10	CASP8	170210	LT
CASP10	CASP8	17159907	LT
CASP10	CASP8	3031469	LT
CASP10	CASP8	8755496	LT
CASP10	CASP8	9228018	LT
CASP10	CASP8	9325248	LT
CASP10	CASP8	9832420	LT
CASP10	CASP8	9931493	LT
CASP10	CASP9	8962078	LT
CASP10	CFLAR	12887920	LT
CASP10	CFLAR	9208847	LT
CASP10	CFLAR	9228018	LT
CASP10	CFLAR	9289491	LT
CASP14	CASP1	9792675	LT
CASP14	CASP2	9792675	LT
CASP14	CASP4	9792675	LT
CASP2	CASP7	11399776	LT
CASP2	CASP7	16189514	HT
CASP2	PIDD	15073321	LT
CASP2	PIDD	16189514	HT
CASP2	PIDD	16652156	LT
CASP3	CASP4	15892868	HT
CASP3	CASP4	9038361	LT
CASP3	CASP4	9233763	LT
CASP3	CASP4	9671409	LT
CASP3	CASP4	9694885	LT
CASP6	APP	10438520	LT
CASP6	CASP3	15892868	HT
CASP6	CASP3	7796396	LT
CASP6	CASP3	8780721	LT
CASP6	CASP3	8900201	LT
CASP6	CASP3	8999805	LT
CASP6	CASP3	9038361	LT
CASP6	CASP3	9070923	LT
CASP6	CASP3	9530276	LT
CASP6	CASP3	9572587	LT
CASP6	PSEN2	10069390	LT
CASP6	PSEN2	9219695	LT
CASP6	PSEN2	9990034	LT
CASP8	APP	10911620	LT
CASP8	CASP14	9792675	LT
CASP8	CASP3	11437602	LT
CASP8	CASP3	15892868	HT
CASP8	CASP6	12232792	LT
CASP8	PSEN1	10069390	LT
CASP8	PSEN2	10069390	LT
CASP8	PSEN2	9219695	LT
CASP8	PSEN2	9990034	LT
CASP9	CAPN2	10671558	LT
CASP9	CASP3	10206961	LT
CASP9	CASP3	1067155	LT
CASP9	CASP3	11230124	LT
CASP9	CASP3	8900201	LT
CASP9	CASP3	9390557	LT
CASP9	CASP3	9390557	LT
CASP9	CASP3	10206961	LT
CAST	CASP3	9705209	LT
CAST	CASP7	10731697	LT
CAST	HTRA1	15101818	LT
CD74	CTSF	10748235	LT
CD74	CTSL	10022822	LT
CELA1	A2M	6153632	LT
CELA1	A2M	6191979	LT
CELA1	A2M	80233	LT
CELA1	LPA	8864963	LT
CELA1	LPA	9111002	LT
CELA1	SERPINA1	1079736	LT
CELA1	SERPINA1	6153632	LT
CELA1	SERPINA1	6191979	LT
CELA1	SERPINA3	2456771	LT
CELA1	SERPINA3	7759598	LT
CFLAR	CASP2	9228018	LT
CFLAR	CASP3	15892868	HT
CFLAR	CASP3	16189514	HT
CFLAR	CASP3	9208847	LT
CFLAR	CASP3	9326610	LT
CFLAR	CASP6	9228018	LT
CFLAR	CASP7	9228018	LT
CFLAR	CASP8	10200473	LT
CFLAR	CASP8	11086065	LT
CFLAR	CASP8	11161814	LT
CFLAR	CASP8	12097160	LT
CFLAR	CASP8	12215447	LT
CFLAR	CASP8	12887920	LT
CFLAR	CASP8	15892868	HT
CFLAR	CASP8	17159907	LT
CFLAR	CASP8	9208847	LT
CFLAR	CASP8	9289491	LT
CFLAR	CASP8	9326610	LT
CFLAR	CASP8	9380701	LT
CFLAR	PSEN2	10069390	LT
CFLAR	PSEN2	9219695	LT
CFLAR	PSEN2	9990034	LT
CFLAR	USP15	17353931	HT
CMA1	AGT	10899625	LT
CMA1	MMP1	8027075	LT
CMA1	SERPINA3	8226889	LT
CNDP2	CNDP1	12473676	LT
COL7A1	BMP1	11986329	LT
COPS5	COPS6	11285227	LT
COPS5	COPS6	11337588	LT
COPS5	COPS6	12220626	LT
COPS5	COPS6	12615944	LT
COPS5	COPS6	14605208	LT
COPS5	UCHL1	12082530	LT
COPS5	UCHL1	16189514	HT
COPS6	SERPINA5	16169070	HT
COPS6	SERPINB9	16169070	HT
CPB2	F2	10777524	LT
CPB2	PLG	1939207	LT
CPB2	PZP	8662763	LT
CPN1	C3	11939578	LT
CRMP1	DPYSL2	12482610	LT
CRMP1	SERPINB9	16169070	HT
CST3	CTSB	10374777	LT
CST3	CTSB	10383426	LT
CST3	CTSB	10508490	LT
CST3	CTSB	10601586	LT
CST3	CTSB	10951198	LT
CST3	CTSB	11115496	LT
CST3	CTSB	11381499	LT
CST3	CTSB	1284427	LT
CST3	CTSB	1399147	LT
CST3	CTSB	15892868	HT
CST3	CTSB	1710889	LT
CST3	CTSB	1739949	LT
CST3	CTSB	1804023	LT
CST3	CTSB	1996959	LT
CST3	CTSB	2237263	LT
CST3	CTSB	2310099	LT
CST3	CTSB	3042461	LT
CST3	CTSB	7872798	LT
CST3	CTSB	7887904	LT
CST3	CTSB	7890620	LT
CST3	CTSB	8083219	LT
CST3	CTSB	8204657	LT
CST3	CTSB	8471031	LT
CST3	CTSB	8761177	LT
CST3	CTSB	8809025	LT
CST3	CTSB	8995421	LT
CST3	CTSB	9099741	LT
CST3	CTSB	9219725	LT
CST3	CTSB	9536278	LT
CST3	CTSB	9585570	LT
CST3	CTSD	2013314	LT
CST3	CTSL	10428479	LT
CST3	CTSS	11115496	LT
CST3	CTSS	7890620	LT
CSTA	CTSB	10353845	LT
CSTA	CTSB	10652560	LT
CSTA	CTSB	11536307	LT
CSTA	CTSB	1316092	LT
CSTA	CTSB	14503883	LT
CSTA	CTSB	15892868	HT
CSTA	CTSB	16189514	HT
CSTA	CTSB	1801728	LT
CSTA	CTSB	2097084	LT
CSTA	CTSB	2201737	LT
CSTA	CTSB	2237263	LT
CSTA	CTSB	3501707	LT
CSTA	CTSB	8186992	LT
CSTA	CTSB	9585570	LT
CSTA	CTSL	12921779	LT
CSTA	CTSL	16189514	HT
CSTA	CTSL	9585570	LT
CSTB	CTSB	11514663	LT
CSTB	CTSB	15892868	HT
CTRC	SERPINA3	8718849	LT
CTRC	SERPINA3	9635374	LT
CTRC	SPINK1	2093478	LT
CTRL	SERPINA3	8267879	LT
CTSB	A2M	2476070	LT
CTSB	SERPINB13	10512713	LT
CTSC	CTSL	11327826	LT
CTSD	APP	10605825	LT
CTSD	APP	10931940	LT
CTSD	APP	7523115	LT
CTSD	APP	8930981	LT
CTSD	APP	8943232	LT
CTSD	CSTB	3261170	LT
CTSD	CTSB	10876156	LT
CTSD	IGFBP3	9275067	LT
CTSD	IGFBP4	9275067	LT
CTSG	AGT	10899625	LT
CTSG	AGT	11747312	LT
CTSG	C3	1861080	LT
CTSG	CASP7	15650747	LT
CTSG	IGFBP3	10512690	LT
CTSG	KNG1	11920276	LT
CTSG	SERPINA1	15131125	LT
CTSG	SERPINA3	10512690	LT
CTSG	SERPINA3	15131125	LT
CTSG	SERPINA3	16189514	HT
CTSG	SERPINA3	8849841	LT
CTSG	SERPINA3	9698370	LT
CTSG	SERPINB13	12504904	LT
CTSH	CSTA	12581647	LT
CTSH	CSTA	16189514	HT
CTSH	CSTB	11514663	LT
CTSH	CSTB	15892868	HT
CTSK	SERPINB13	12504904	LT
CTSK	SERPINB4	16189514	HT
CTSK	SERPINB4	9548757	LT
CTSL	CSTB	11514663	LT
CTSL	IGFBP3	11801256	LT
CTSL	SERPINB13	12504904	LT
CTSL	SERPINB13	12809493	LT
CTSL	SERPINB4	16189514	HT
CTSL	SERPINB4	9548757	LT
CTSS	CST5	8083219	LT
CTSS	SERPINB4	16189514	HT
CTSS	SERPINB4	9548757	LT
DNPEP	AGT	12895663	LT
DNPEP	AGT	16189514	HT
DPYS	DPYSL5	10956643	LT
DPYS	DPYSL5	16189514	HT
DPYSL2	DPYSL5	10956643	LT
DPYSL3	DPYSL5	10956643	LT
DPYSL4	DPYSL5	10956643	LT
EIF3H	EIF3F	9857202	MT
ELANE	LPA	8864963	LT
ELANE	LPA	9111002	LT
ELANE	SERPINB13	10512713	LT
EPCAM	LAIR1	11435477	LT
EPCAM	LAIR1	16189514	HT
F10	SERPINA10	10460162	LT
F10	SERPINA10	9689066	LT
F10	SERPINA5	2551064	LT
F10	SERPINB8	9402754	LT
F11	F2	10781579	LT
F11	F2	10781579	LT
F11	F2	8338946	LT
F11	F2	2019570	LT
F11	F2	9888880	LT
F11	F2	1652157	LT
F11	F2	2019570	LT
F11	F2	8338946	LT
F11	F2	9888880	LT
F11	KNG1	1652157	LT
F11	KNG1	3936495	LT
F11	SERPINA5	2551064	LT
F11	SERPINF2	8703832	LT
F11	TFPI2	8555184	LT
F12	APP	11589915	LT
F12	APP	16189514	HT
F12	KLKB1	1066663	LT
F12	KLKB1	11204562	LT
F12	KLKB1	11986212	LT
F12	KLKB1	14691562	LT
F12	KLKB1	3521732	LT
F12	KLKB1	3886654	LT
F12	KLKB1	6604055	LT
F12	KLKB1	6604055	LT
F12	KLKB1	1066663	LT
F12	KLKB1	11204562	LT
F12	KLKB1	3886654	LT
F12	KLKB1	874082	LT
F12	KLKB1	7391081	LT
F12	KLKB1	11986212	LT
F12	KLKB1	14691562	LT
F12	KLKB1	7391081	LT
F12	KLKB1	874082	LT
F12	MMP13	10930399	LT
F12	MMP14	10930399	LT
F2	SERPINA5	12878585	LT
F7	F10	11560488	LT
F7	F10	2248955	LT
F7	F10	2248955	LT
F7	F10	6980899	LT
F7	F10	8578528	LT
F7	F10	2271516	LT
F7	F10	3275472	LT
F7	F10	3527261	LT
F7	F10	6980899	LT
F7	F10	6980899	LT
F7	F10	3527261	LT
F7	F10	3275472	LT
F7	F10	8578528	LT
F7	F10	8639673	LT
F7	F9	2040636	LT
F7	F9	2040636	LT
F7	F9	2248955	LT
F7	F9	2248955	LT
F7	HPN	7814421	LT
F9	F2	15039440	LT
FAP	DPP4	7911242	LT
FSTL3	ADAM12	15574124	LT
FURIN	ADAMTS1	10373500	LT
FURIN	ADAMTS4	14744861	LT
FURIN	BACE1	10887202	LT
FURIN	SERPINB8	9442015	LT
GZMB	CASP3	10203698	LT
GZMB	CASP3	10228010	LT
GZMB	CASP3	11321047	LT
GZMB	CASP3	11325591	LT
GZMB	CASP3	11459173	LT
GZMB	CASP3	15892868	HT
GZMB	CASP3	8900201	LT
GZMB	CASP3	9200447	LT
GZMB	CASP3	9233763	LT
GZMB	CASP3	9694885	LT
GZMB	CASP7	15650747	LT
GZMB	CASP7	8631895	LT
GZMB	CASP9	1067155	LT
GZMB	CASP9	16189514	HT
GZMB	CASP9	8900201	LT
GZMB	CASP9	9651578	LT
GZMB	SERPINB9	16189514	HT
GZMB	SERPINB9	8910377	LT
HGF	F11	10962009	LT
HGF	F11	12372819	LT
HGF	HGFAC	8631970	LT
HGF	HPN	15792801	LT
HGF	KLKB1	10962009	LT
HGF	KLKB1	12372819	LT
HGF	PLAU	1334458	LT
HGF	ST14	10962009	LT
HGF	ST14	12372819	LT
HGFAC	F2	8226803	LT
HGFAC	KLKB1	8226803	LT
HGFAC	SPINT1	11013244	LT
HGFAC	SPINT1	11085539	LT
HGFAC	SPINT1	11201608	LT
HGFAC	SPINT1	15713485	LT
HGFAC	SPINT1	15892868	HT
HGFAC	SPINT1	9743567	LT
HGFAC	SPINT2	9346890	LT
HM13	ABHD16A	14667819	MT
HRG	PLG	1829461	LT
HRG	PLG	2521625	LT
HRG	PLG	2521625	LT
HRG	PLG	1829461	LT
HRG	PLG	2521625	LT
HRG	PLG	1829461	LT
HRG	PLG	2935528	LT
HRG	PLG	2935528	LT
HRG	PLG	3011081	LT
HRG	PLG	3011081	LT
HRG	PLG	6448849	LT
HRG	PLG	9414276	LT
HRG	PLG	3011081	LT
HRG	PLG	9414276	LT
HRG	PLG	6448849	LT
HRG	PLG	6448849	LT
HRG	PLG	8478593	LT
HRG	PLG	9414276	LT
HTRA2	APP	15036614	LT
HTRA2	BIRC6	10873535	LT
HTRA2	BIRC6	15200957	LT
HTRA2	BIRC6	15300255	LT
HTRA2	USP7	16713569	MT
IDE	APP	9830016	LT
IGFBP1	MMP26	12119297	LT
IGFBP2	KLK2	11358513	LT
IGFBP3	ADAM12	10849447	LT
IGFBP3	F2	7538844	LT
IGFBP3	F2	8843739	LT
IGFBP3	KLKB1	10226805	LT
IGFBP3	MMP1	7523391	LT
IGFBP3	MMP3	7523391	LT
IGFBP4	PAPPA	12241545	LT
IGFBP4	PAPPA	15892868	HT
IGFBP4	PAPPA	9751498	LT
IGFBP5	ADAM12	11095942	LT
IGFBP5	F2	9528953	LT
IGFBP5	F2	9883900	LT
IGFBP5	PAPPA2	11264294	LT
IGFBP5	PAPPA2	9883900	LT
KLK1	SERPINA5	16189514	HT
KLK1	SERPINA5	9368023	LT
KLK2	A2M	9428387	LT
KLK2	SERPINA3	10209959	LT
KLK2	SERPINA3	16189514	HT
KLK2	SERPINA3	9042371	LT
KLK2	SERPINA3	9428387	LT
KLK2	SERPINA5	10209959	LT
KLK2	SERPINA5	16189514	HT
KLK2	SERPINA5	9368023	LT
KLK3	A2M	8583572	LT
KLK3	IGFBP3	10218588	LT
KLK3	IGFBP3	10511594	LT
KLK3	IGFBP3	1383255	LT
KLK3	IGFBP3	7538844	LT
KLK3	SERPINA1	11317942	LT
KLK3	SERPINA3	10759471	LT
KLK3	SERPINA3	11317942	LT
KLK3	SERPINA3	11735417	LT
KLK3	SERPINA3	16189514	HT
KLK3	SERPINA3	8732755	LT
KLK3	SERPINA3	9261179	LT
KLK3	SERPINA5	16189514	HT
KLK3	SERPINA5	7509746	LT
KLK3	SERPINA5	8665956	LT
KLK3	SERPINA5	8732755	LT
KLK5	SERPINA1	12890555	LT
KLKB1	MST1	10068459	LT
KLKB1	SERPINA5	11864713	LT
KLKB1	SERPINA5	2551064	LT
KNG1	AGT	11677365	LT
KNG1	APP	12090937	LT
KNG1	CAPN2	3038169	LT
KNG1	CPN1	14687935	LT
KNG1	CTSK	12492488	LT
KNG1	CTSK	7492318	LT
KNG1	CTSK	9276160	LT
KNG1	CTSL	11517935	LT
KNG1	CTSS	8706894	LT
KNG1	ELANE	12887060	LT
KNG1	F2	1652157	LT
KNG1	HABP2	12452440	LT
KNG1	KLK1	12492488	LT
KNG1	KLK1	7492318	LT
KNG1	KLK1	9276160	LT
KNG1	KLKB1	10464316	LT
KNG1	KLKB1	11830581	LT
KNG1	KLKB1	11830581	LT
KNG1	KLKB1	8344943	LT
KNG1	KLKB1	28321	LT
KNG1	KLKB1	14996700	LT
KNG1	KLKB1	12123826	LT
KNG1	KLKB1	12123826	LT
KNG1	KLKB1	12944405	LT
KNG1	KLKB1	14996700	LT
KNG1	KLKB1	28321	LT
KNG1	KLKB1	291905	LT
KNG1	KLKB1	3484703	LT
KNG1	KLKB1	3521732	LT
KNG1	KLKB1	4054110	LT
KNG1	KLKB1	500690	LT
KNG1	KLKB1	500690	LT
KNG1	KLKB1	4054110	LT
KNG1	KLKB1	3484703	LT
KNG1	KLKB1	9427705	LT
KNG1	KLKB1	7686159	LT
KNG1	KLKB1	7944388	LT
KNG1	KLKB1	8344943	LT
KNG1	KLKB1	9226169	LT
KNG1	KLKB1	9226169	LT
KNG1	KLKB1	12944405	LT
KNG1	KLKB1	9427705	LT
KNG1	KLKB1	3521732	LT
KNG1	KLKB1	9226169	LT
KNG1	KLKB1	3521732	LT
KNG1	KLKB1	12944405	LT
KNG1	KLKB1	9427705	LT
KNG1	KLKB1	9427705	LT
KNG1	PLG	9428707	LT
LTF	CEL	3995055	LT
MASP1	C2	10946292	LT
MASP1	C2	12396008	LT
MASP1	C2	10925294	LT
MASP1	C2	70787	LT
MASP1	C2	6019133	LT
MEP1A	AGT	11278902	LT
MEP1A	KNG1	11278902	LT
MEP1A	MEP1B	15892868	HT
MEP1A	MEP1B	8760356	LT
MEP1A	PLG	12189145	LT
MMP11	SERPINA1	7523394	LT
MMP13	ADAMTS5	11032846	LT
MMP13	MMP14	8663255	LT
MMP2	A2M	9344465	LT
MMP2	BACE1	12586836	LT
MMP2	BCAN	10986281	LT
MMP2	BCAN	16189514	HT
MMP2	COL6A3	8862926	LT
MMP2	COL7A1	10652000	LT
MMP2	IGFBP3	7523391	LT
MMP2	MMP14	10211999	LT
MMP2	MMP14	10389754	LT
MMP2	MMP14	10389763	LT
MMP2	MMP14	10391091	LT
MMP2	MMP14	10421655	LT
MMP2	MMP14	10493528	LT
MMP2	MMP14	10515879	LT
MMP2	MMP14	10748199	LT
MMP2	MMP14	10785359	LT
MMP2	MMP14	10820269	LT
MMP2	MMP14	10861447	LT
MMP2	MMP14	10878545	LT
MMP2	MMP14	10895974	LT
MMP2	MMP14	10910	LT
MMP2	MMP14	10987249	LT
MMP2	MMP14	11049985	LT
MMP2	MMP14	11241738	LT
MMP2	MMP14	11346466	LT
MMP2	MMP14	11415441	LT
MMP2	MMP14	11420151	LT
MMP2	MMP14	11431737	LT
MMP2	MMP14	11470230	LT
MMP2	MMP14	11598905	LT
MMP2	MMP14	14583471	LT
MMP2	MMP14	15892868	HT
MMP2	MMP14	8663255	LT
MMP2	MMP14	8663332	LT
MMP2	MMP14	9166284	LT
MMP2	MMP14	9221811	LT
MMP2	MMP14	9397993	LT
MMP2	MMP14	9706143	LT
MMP2	MMP14	9736043	LT
MMP2	MMP14	9853262	LT
MMP2	MMP14	9923652	LT
MMP2	MMP17	10551873	LT
MMP2	PZP	9344465	LT
MMP2	SPOCK1	12810672	LT
MMP2	TIMP1	12475252	LT
MMP2	TIMP4	10203333	LT
MMP2	TIMP4	11283185	LT
MMP2	TIMP4	11325829	LT
MMP2	TIMP4	11415441	LT
MMP2	TIMP4	11420387	LT
MMP2	TIMP4	11437402	LT
MMP2	TIMP4	12374789	LT
MMP2	TIMP4	15892868	HT
MMP2	TIMP4	16189514	HT
MMP2	TIMP4	9182583	LT
MMP2	TIMP4	9252358	LT
MMP2	TIMP4	9749945	LT
MMP25	MMP2	14583471	LT
MMP25	MMP2	8663332	LT
MMP26	SERPINA1	12119297	LT
MMP3	SPOCK1	12810672	LT
MMP7	MMP1	10502722	LT
MMP7	MMP1	11241738	LT
MMP7	MMP1	15892868	HT
MMP7	MMP1	16189514	HT
MMP7	MMP1	7896811	LT
MMP7	MMP1	8216228	LT
MMP7	SERPINA1	7980522	LT
MMP8	BCAN	10986281	LT
MMP9	MMP10	9578462	LT
MMP9	MMP26	12586837	LT
MMP9	MMP7	16189514	HT
MMP9	MMP7	7896811	LT
MMP9	PLG	9360944	LT
MMP9	PZP	9344465	LT
MMP9	RECK	9789069	LT
MST1	SERPINA3	11274154	LT
NID1	APP	11376898	LT
NID1	PLAU	1499567	LT
NLRP1	CASP1	15107016	LT
NLRP1	CASP1	17418785	LT
NLRP1	CASP2	11076957	LT
NLRP1	CASP9	11076957	LT
OSGEP	MUC1	10859271	LT
PAPPA	PRG2	10913121	LT
PAPPA	PRG2	12421832	LT
PAPPA	PRG2	7685339	LT
PAPPA2	IGFBP3	11264294	LT
PCSK1N	PCSK1	11435430	LT
PCSK2	SCG5	11439082	LT
PCSK2	SCG5	7722516	LT
PI3	CELA1	8794736	LT
PLAT	F10	11371191	LT
PLAT	PLAU	15892868	HT
PLAT	PLAU	16189514	HT
PLAT	PLAU	7721771	LT
PLAT	PLG	11928826	LT
PLAT	PLG	2318848	LT
PLAT	PLG	2496749	LT
PLAT	PLG	2962641	LT
PLAT	PLG	2962641	LT
PLAT	PLG	2318848	LT
PLAT	PLG	2962641	LT
PLAT	PLG	2496749	LT
PLAT	PLG	7199524	LT
PLAT	PLG	7199524	LT
PLAT	PLG	2318848	LT
PLAT	PLG	7199524	LT
PLAT	PLG	2496749	LT
PLAT	SERPINA5	16189514	HT
PLAT	SERPINA5	2551064	LT
PLAT	SERPINE1	16189514	HT
PLAT	SERPINE1	2110366	LT
PLAT	SERPINE1	2503541	LT
PLAT	SERPINE1	3090045	LT
PLAT	SERPINE1	8607113	LT
PLAT	SERPINI1	12228252	LT
PLAT	SERPINI1	12354288	LT
PLAT	SERPINI1	16189514	HT
PLAT	SPARC	16189514	HT
PLAT	SPARC	2745554	LT
PLAU	CTSB	1900515	LT
PLAU	CTSL	1551416	LT
PLAU	F2	10996659	LT
PLAU	F2	8428004	LT
PLAU	SERPINA5	16189514	HT
PLAU	SERPINA5	2752144	LT
PLAU	SERPINA5	9365930	LT
PLAU	SERPINB2	15892868	HT
PLAU	SERPINB2	16189514	HT
PLAU	SERPINB2	2161846	LT
PLAU	SERPINB2	2166055	LT
PLAU	SERPINB2	2166055	LT
PLAU	SERPINB2	3090045	LT
PLAU	SERPINB2	3090045	LT
PLAU	SERPINB2	8388810	LT
PLAU	SERPINB6	16189514	HT
PLAU	SERPINB6	7548163	LT
PLAU	SERPINF2	134998	LT
PLAU	ST14	10962009	LT
PLG	F10	11371191	LT
PLG	IGFBP3	7538844	LT
PLG	IGFBP3	8843739	LT
PLG	IGFBP3	9337997	LT
PLG	IGFBP3	9688635	LT
PLG	KLK3	10604721	LT
PLG	MMP3	9548733	LT
PLG	MMP7	9360944	LT
PLG	MMP7	9548733	LT
PLG	PAPPA	7586586	LT
PLG	PLAU	1829461	LT
PLG	PLAU	2521625	LT
PLG	PLAU	2521625	LT
PLG	PLAU	1829461	LT
PLG	PLAU	2521625	LT
PLG	PLAU	1829461	LT
PLG	PLAU	2935528	LT
PLG	PLAU	2829380	LT
PLG	PLAU	2935528	LT
PLG	PLAU	3023326	LT
PLG	PLAU	3023326	LT
PLG	PLAU	2935528	LT
PLG	PLAU	3920216	LT
PLG	PLAU	4226004	LT
PLG	SERPINB13	10512713	LT
PLG	SERPINB6	7548163	LT
PLG	SERPINF2	134998	LT
PLG	SERPINF2	134998	LT
PLG	SERPINF2	2440681	LT
PLG	SERPINF2	158022	LT
PLG	SERPINF2	2437112	LT
PLG	SERPINF2	2440681	LT
PLG	SERPINF2	3334852	LT
PLG	SERPINI1	12228252	LT
PMPCB	PMPCA	10942759	LT
PREP	AGT	12173	LT
PREP	KNG1	12173	LT
PROC	F2	2538457	LT
PROC	F2	2538457	LT
PROC	F2	468991	LT
PROC	F2	2544585	LT
PROC	F2	468991	LT
PROC	SERPINA5	11123896	LT
PROC	SERPINA5	16189514	HT
PROC	SERPINB6	16189514	HT
PROC	SERPINB6	7548163	LT
PROZ	F2	1872862	LT
PROZ	F2	2040612	LT
PRSS23	PDDC1	16169070	HT
PRSS3	APP	11827488	LT
PRSS3	SERPINA1	11057674	LT
PRSS3	SERPINA1	12860985	LT
PRTN3	SERPINA1	12114510	LT
PRTN3	SERPINB13	10512713	LT
PSEN1	APP	10078972	LT
PSEN1	APP	10593990	LT
PSEN1	APP	10801777	LT
PSEN1	APP	14756819	LT
PSEN1	APP	15448688	LT
PSEN1	APP	16189514	HT
PSEN1	APP	9223340	LT
PSEN1	BACE1	12901838	LT
PSEN1	CASP1	10069390	LT
PSEN1	CASP3	10069390	LT
PSEN1	CASP3	16189514	HT
PSEN1	CASP4	10069390	LT
PSEN1	CASP6	10069390	LT
PSEN1	CASP7	10069390	LT
PSEN1	CASP7	16189514	HT
PSEN1	YME1L1	12214059	LT
PSEN2	CASP3	10069390	LT
PSEN2	CASP3	9219695	LT
PSEN2	CASP3	9990034	LT
PSEN2	CASP7	10069390	LT
PSEN2	CASP7	9219695	LT
PSEN2	CASP7	9990034	LT
PSMA2	PSMA5	10436176	LT
PSMA2	PSMA5	14759368	LT
PSMA2	PSMA5	15887188	LT
PSMA2	PSMA5	15892868	HT
PSMA2	PSMA5	16554755	MT
PSMA2	PSMB10	10436176	LT
PSMA2	PSMB10	15887188	LT
PSMA2	PSMB2	10436176	LT
PSMA2	PSMB2	11805837	LT
PSMA2	PSMB2	14759368	LT
PSMA2	PSMB2	15887188	LT
PSMA2	PSMB2	15892868	HT
PSMA2	PSMB2	16554755	MT
PSMA2	PSMB3	10436176	LT
PSMA2	PSMB3	15887188	LT
PSMA2	PSMB3	15892868	HT
PSMA2	PSMB4	10436176	LT
PSMA2	PSMB4	11805826	MT
PSMA2	PSMB4	15887188	LT
PSMA2	PSMB4	16554755	MT
PSMA2	PSMB6	10436176	LT
PSMA2	PSMB6	14759368	LT
PSMA2	PSMB6	15887188	LT
PSMA2	PSMB6	16554755	MT
PSMA2	PSMB7	10436176	LT
PSMA2	PSMB7	11595789	LT
PSMA2	PSMB7	14759368	LT
PSMA2	PSMB7	15887188	LT
PSMA2	PSMB7	16554755	MT
PSMA2	PSMB8	15887188	LT
PSMA3	PSMA2	10436176	LT
PSMA3	PSMA2	14733938	LT
PSMA3	PSMA2	14759368	LT
PSMA3	PSMA2	15887188	LT
PSMA3	PSMA2	15892868	HT
PSMA3	PSMA2	16554755	MT
PSMA3	PSMA5	11595789	LT
PSMA3	PSMA5	15892868	HT
PSMA3	PSMA5	16554755	MT
PSMA3	PSMA6	16713569	MT
PSMA3	PSMA7	14759368	LT
PSMA3	PSMA7	15225636	LT
PSMA3	PSMA7	15892868	HT
PSMA3	PSMA7	16554755	MT
PSMA3	PSMB2	11805837	LT
PSMA3	PSMB2	15892868	HT
PSMA3	PSMB2	16554755	MT
PSMA3	PSMB3	15892868	HT
PSMA3	PSMB4	16554755	MT
PSMA3	PSMB5	14733938	LT
PSMA3	PSMB5	14759368	LT
PSMA3	PSMB5	15892868	HT
PSMA3	PSMB5	16554755	MT
PSMA3	PSMB6	16554755	MT
PSMA3	PSMB7	16554755	MT
PSMA4	C2	8175701	LT
PSMA4	PSMA2	10436176	LT
PSMA4	PSMA2	11595789	LT
PSMA4	PSMA2	11805826	MT
PSMA4	PSMA2	14733938	LT
PSMA4	PSMA2	14759368	LT
PSMA4	PSMA2	15225636	LT
PSMA4	PSMA2	15887188	LT
PSMA4	PSMA2	15892868	HT
PSMA4	PSMA2	16554755	MT
PSMA4	PSMA3	14733938	LT
PSMA4	PSMA3	15225636	LT
PSMA4	PSMA3	15892868	HT
PSMA4	PSMA3	16554755	MT
PSMA4	PSMA5	15225636	LT
PSMA4	PSMA5	15892868	HT
PSMA4	PSMA5	16554755	MT
PSMA4	PSMA6	11805826	MT
PSMA4	PSMA6	15225636	LT
PSMA4	PSMA6	15892868	HT
PSMA4	PSMA6	16554755	MT
PSMA4	PSMA7	14733938	LT
PSMA4	PSMA7	14759368	LT
PSMA4	PSMA7	15225636	LT
PSMA4	PSMA7	15892868	HT
PSMA4	PSMA7	16554755	MT
PSMA4	PSMB2	10436176	LT
PSMA4	PSMB2	11805837	LT
PSMA4	PSMB2	15892868	HT
PSMA4	PSMB2	16554755	MT
PSMA4	PSMB3	15892868	HT
PSMA4	PSMB4	16554755	MT
PSMA4	PSMB5	14759368	LT
PSMA4	PSMB5	15892868	HT
PSMA4	PSMB5	16554755	MT
PSMA4	PSMB6	16554755	MT
PSMA4	PSMB7	16554755	MT
PSMA4	PSMD7	11805826	MT
PSMA5	PSMB4	16554755	MT
PSMA6	PSMA2	10436176	LT
PSMA6	PSMA2	11805826	MT
PSMA6	PSMA2	14733938	LT
PSMA6	PSMA2	14759368	LT
PSMA6	PSMA2	15887188	LT
PSMA6	PSMA2	15892868	HT
PSMA6	PSMA2	16554755	MT
PSMA6	PSMA5	10436176	LT
PSMA6	PSMA5	15892868	HT
PSMA6	PSMA5	16554755	MT
PSMA6	PSMA7	11805826	MT
PSMA6	PSMA7	14733938	LT
PSMA6	PSMA7	14759368	LT
PSMA6	PSMA7	15225636	LT
PSMA6	PSMA7	15892868	HT
PSMA6	PSMA7	16554755	MT
PSMA6	PSMB2	10436176	LT
PSMA6	PSMB2	11805837	LT
PSMA6	PSMB2	15892868	HT
PSMA6	PSMB2	16554755	MT
PSMA6	PSMB3	15892868	HT
PSMA6	PSMB4	11805826	MT
PSMA6	PSMB4	16554755	MT
PSMA6	PSMB6	11805826	MT
PSMA6	PSMB6	16554755	MT
PSMA6	PSMB7	16554755	MT
PSMA7	PSMA2	10436176	LT
PSMA7	PSMA2	11559592	LT
PSMA7	PSMA2	11805826	MT
PSMA7	PSMA2	14759368	LT
PSMA7	PSMA2	15225636	LT
PSMA7	PSMA2	15887188	LT
PSMA7	PSMA2	15892868	HT
PSMA7	PSMA2	16554755	MT
PSMA7	PSMA5	11559592	LT
PSMA7	PSMA5	15225636	LT
PSMA7	PSMA5	15892868	HT
PSMA7	PSMA5	16554755	MT
PSMA7	PSMB2	10436176	LT
PSMA7	PSMB2	11805837	LT
PSMA7	PSMB2	14759368	LT
PSMA7	PSMB2	15892868	HT
PSMA7	PSMB2	16554755	MT
PSMA7	PSMB3	10436176	LT
PSMA7	PSMB3	15892868	HT
PSMA7	PSMB4	16554755	MT
PSMA7	PSMB6	16554755	MT
PSMA7	PSMB7	15987638	LT
PSMA7	PSMB7	16554755	MT
PSMB1	CASP4	17353931	HT
PSMB1	PSMA2	10436176	LT
PSMB1	PSMA2	15887188	LT
PSMB1	PSMB3	14733938	LT
PSMB1	PSMB5	14733938	LT
PSMB1	PSMB7	14733938	LT
PSMB1	PSMB8	14733938	LT
PSMB1	SERPINB2	14732874	LT
PSMB2	PSMA5	10436176	LT
PSMB2	PSMA5	11805837	LT
PSMB2	PSMA5	15892868	HT
PSMB2	PSMA5	16554755	MT
PSMB2	PSMB4	11595789	LT
PSMB2	PSMB4	15892868	HT
PSMB2	PSMB4	16554755	MT
PSMB2	PSMB6	11805837	LT
PSMB2	PSMB6	16554755	MT
PSMB2	PSMB7	16554755	MT
PSMB2	PSMB8	15892868	HT
PSMB3	PSMA5	15892868	HT
PSMB3	PSMB10	14733938	LT
PSMB3	PSMB2	14733938	LT
PSMB3	PSMB2	15892868	HT
PSMB3	PSMB4	15892868	HT
PSMB3	PSMB7	14733938	LT
PSMB3	PSMB8	15892868	HT
PSMB3	PSMB8	9344661	LT
PSMB4	PSMB8	15892868	HT
PSMB4	PSMB8	9344661	LT
PSMB5	PSMA2	10436176	LT
PSMB5	PSMA2	14759368	LT
PSMB5	PSMA2	15887188	LT
PSMB5	PSMA2	15892868	HT
PSMB5	PSMA2	16554755	MT
PSMB5	PSMA5	14759368	LT
PSMB5	PSMA5	15892868	HT
PSMB5	PSMA5	16554755	MT
PSMB5	PSMA6	11805826	MT
PSMB5	PSMA6	14759368	LT
PSMB5	PSMA6	15892868	HT
PSMB5	PSMA6	16554755	MT
PSMB5	PSMA7	14759368	LT
PSMB5	PSMA7	15892868	HT
PSMB5	PSMA7	16554755	MT
PSMB5	PSMB2	11595789	LT
PSMB5	PSMB2	11805837	LT
PSMB5	PSMB2	14733938	LT
PSMB5	PSMB2	14759368	LT
PSMB5	PSMB2	15892868	HT
PSMB5	PSMB2	16554755	MT
PSMB5	PSMB3	14733938	LT
PSMB5	PSMB3	15892868	HT
PSMB5	PSMB4	16554755	MT
PSMB5	PSMB6	11595789	LT
PSMB5	PSMB6	14759368	LT
PSMB5	PSMB6	16554755	MT
PSMB5	PSMB7	14733938	LT
PSMB5	PSMB7	14759368	LT
PSMB5	PSMB7	16554755	MT
PSMB6	PSMA5	16554755	MT
PSMB6	PSMB4	16554755	MT
PSMB7	PSMA5	16554755	MT
PSMB7	PSMB10	15892868	HT
PSMB7	PSMB10	9300697	LT
PSMB7	PSMB10	9382924	LT
PSMB7	PSMB4	11559592	LT
PSMB7	PSMB4	16554755	MT
PSMB7	PSMB6	11595789	LT
PSMB7	PSMB6	14733938	LT
PSMB7	PSMB6	16554755	MT
PSMB7	PSMB8	14733938	LT
PSMD7	PSMB4	11805826	MT
PZP	KLK3	1702714	LT
REN	CTSB	1597471	LT
REN	CTSB	2061332	LT
REN	CTSB	3542996	LT
REN	CTSB	9928950	LT
REN	PCSK1	1597471	LT
REN	PCSK1	2061332	LT
REN	PCSK1	3542996	LT
SERPINA1	ELANE	10867014	LT
SERPINA1	ELANE	15131125	LT
SERPINA1	ELANE	16321984	LT
SERPINA3	ELANE	8011628	LT
SERPINA3	ELANE	8718849	LT
SERPINA3	MMP1	1311327	LT
SERPINA4	CTSD	11258665	LT
SERPINA4	CTSD	11341921	LT
SERPINA4	KLK1	10862973	LT
SERPINA4	KLK1	11016932	LT
SERPINA4	KLK1	16189514	HT
SERPINA4	KLK2	10991942	LT
SERPINA4	KLK2	16189514	HT
SERPINB1	ELANE	10924364	LT
SERPINB1	PRTN3	12114510	LT
SERPINB1	PRTN3	7654387	LT
SERPINB12	SERPINF2	11604408	LT
SERPINB6	F10	8136380	LT
SERPINB6	F2	7548163	LT
SERPINB6	F2	8415716	LT
SERPINB6	F2	9851866	LT
SERPINB6	KLK2	10463585	LT
SERPINB6	KLK2	11745444	LT
SERPINB6	KLK2	16189514	HT
SERPINB8	F2	9402754	LT
SERPINB9	CASP4	10477277	LT
SERPINC1	F2	11927130	LT
SERPINC1	F2	12907439	LT
SERPINC1	F2	15311269	LT
SERPINC1	F2	3800906	LT
SERPINC1	F2	7238875	LT
SERPINC1	KLK2	9428387	LT
SERPINC1	KLK6	12878203	LT
SERPINC1	PLG	10974350	LT
SERPIND1	CTSG	2318847	LT
SERPIND1	ELANE	2318847	LT
SERPIND1	F2	2760054	LT
SERPINE1	ELANE	7521069	LT
SERPINE1	F2	10543954	LT
SERPINE1	IGFBP5	16189514	HT
SERPINE1	IGFBP5	9202242	LT
SERPINE1	KLK2	10209959	LT
SERPINE1	MMP3	10967118	LT
SERPINE1	PLAU	2161846	LT
SERPINE1	PLAU	2544876	LT
SERPINE1	PLAU	3090045	LT
SERPINE1	PLAU	9184208	LT
SERPINE1	PLG	11113116	LT
SERPINE2	F2	12106474	LT
SERPINF2	CFD	12080056	LT
SERPINF2	ELANE	2437112	LT
SERPINF2	ELANE	6980881	LT
SERPINF2	KLK13	14687906	LT
SERPINF2	KLK2	9042371	LT
SERPINF2	KLK2	9368023	LT
SERPINF2	KLK2	9428387	LT
SERPINF2	KLK6	12878203	LT
SLPI	CTSB	11435427	LT
SLPI	CTSL	11435427	LT
SLPI	CTSS	11435427	LT
SLPI	ELANE	10702419	LT
SLPI	ELANE	15892868	HT
SLPI	KLK3	7539415	LT
SPARC	CTSK	8647860	LT
SPARC	PLG	2745554	LT
SPARC	PLG	7982919	LT
SPOCK1	MMP14	12810672	LT
ST14	SPINT1	10373425	LT
TF	IGFBP1	11297622	LT
TF	IGFBP2	11297622	LT
TF	IGFBP3	11297622	LT
TF	IGFBP3	11749962	LT
TF	IGFBP4	11297622	LT
TF	IGFBP5	11297622	LT
TF	IGFBP6	11297622	LT
TF	TFR2	11027676	LT
TFPI	ELANE	10859319	LT
TFPI	ELANE	12117418	LT
TFPI	ELANE	1558967	LT
TFPI	F10	12787023	LT
TFPI	F10	2271516	LT
TFPI	F10	3422166	LT
TFPI	MMP1	10859319	LT
TFPI	MMP7	10859319	LT
TFPI	MMP8	12117418	LT
TFPI	MMP9	10859319	LT
TFPI	PRSS3	7498454	LT
TFPI	PRSS3	8355279	LT
TFPI	PRSS3	8939944	LT
TFPI	PRSS3	8947023	LT
TFPI	PRSS3	9199408	LT
TFPI	PRSS3	9242660	LT
TFPI2	KLKB1	8555184	LT
TFPI2	PLG	8555184	LT
TFRC	TF	12210842	LT
TFRC	TF	14980223	LT
TFRC	TF	15525538	LT
TFRC	TF	16354665	LT
TFRC	TF	6268632	LT
TFRC	TF	9546397	LT
TG	CTSD	1939080	LT
TG	CTSL	1939080	LT
TIMP1	MMP1	16189514	HT
TIMP1	MMP1	9063449	LT
TIMP1	MMP3	12834347	LT
TIMP1	MMP3	8535233	LT
TIMP1	MMP3	8612814	LT
TIMP1	MMP3	9288970	LT
TIMP2	MMP14	15892868	HT
TIMP2	MMP14	9422789	LT
TIMP2	MMP14	9724659	LT
TIMP2	MMP2	10991943	LT
TIMP2	MMP2	12032297	LT
TIMP2	MMP2	12374789	LT
TIMP2	MMP2	9933646	LT
TIMP2	MMP8	10353844	LT
TIMP2	NPEPPS	17353931	HT
TIMP2	PSMA6	17353931	HT
TIMP2	PSMA7	17353931	HT
TIMP4	MMP14	11178970	LT
TIMP4	MMP14	11325829	LT
TIMP4	MMP14	11415441	LT
TIMP4	MMP14	15892868	HT
TMPRSS15	SPINK1	2093478	LT
TRHDE	REG3A	10662590	LT
UQCRC1	UQCRC2	11073949	LT
UQCRC1	UQCRC2	17353931	HT
USP8	OTUB1	14661020	LT
USP9X	CASP4	17353931	HT
VCAN	ADAMTS1	11278559	LT
VCAN	ADAMTS1	12907688	LT
VWF	ADAMTS13	12775718	LT
VWF	ADAMTS13	15824096	LT
VWF	ADAMTS13	16221672	LT
VWF	FURIN	1571548	LT
XIAP	CASP3	11257232	LT
XIAP	CASP3	11447297	LT
XIAP	CASP3	11927604	LT
XIAP	CASP3	15200957	LT
XIAP	CASP3	15650747	LT
XIAP	CASP3	15892868	HT
XIAP	CASP3	16189514	HT
XIAP	CASP3	9230442	LT
XIAP	CASP3	9525868	LT
XIAP	CASP7	11257230	LT
XIAP	CASP7	11257231	LT
XIAP	CASP7	11359776	LT
XIAP	CASP7	15200957	LT
XIAP	CASP7	15580265	LT
XIAP	CASP7	15650747	LT
XIAP	CASP7	16189514	HT
XIAP	CASP7	9230442	LT
XIAP	CASP7	9525868	LT
XIAP	CASP9	11242052	LT
XIAP	CASP9	11390657	LT
XIAP	CASP9	11801603	LT
XIAP	CASP9	11927604	LT
XIAP	CASP9	12620238	LT
XIAP	CASP9	15300255	LT
XIAP	CASP9	16189514	HT
XIAP	CASP9	9545235	LT
XIAP	HTRA2	11602612	LT
XIAP	HTRA2	11604410	LT
XIAP	HTRA2	11606597	LT
XIAP	HTRA2	11801603	LT
XIAP	HTRA2	11803371	LT
XIAP	HTRA2	15300255	LT
XIAP	HTRA2	16189514	HT

## Sheet: Table_S4
Table S4: Interactions between proteases and inhibitors found in HIPPIE predicted as inhibition
IntactorA	MeropsA	ClassA	InteractorB	MeropsB	ClassB	HIPPIE_Score	Annotation
XIAP	I32.004	I	HTRA2	S01.278	S	0.9	other interaction
APP	I02.015	I	BLMH	C01.084	C	0.89	other interaction
CASP9	C14.010	C	BIRC5	I32.005	I	0.88	inhibition
HTRA2	S01.278	S	BIRC3	I32.003	I	0.88	other interaction
KLK2	S01.161	S	SERPINF2	I04.023	I	0.86	inhibition (inferred)
KLK2	S01.161	S	SERPINB6	I04.011	I	0.86	inhibition (inferred)
KLK3	S01.162	S	SERPINA5	I04.004	I	0.86	inhibition (inferred)
F2	S01.217	S	SERPINE1	I04.020	I	0.86	inhibition
BIRC2	I32.002	I	CASP8	C14.009	C	0.86	interesting
SERPINA4	I04.003	I	KLK1	S01.UPA	S	0.86	inhibition
PLG	S01.233	S	SERPINE1	I04.020	I	0.85	indirect
SERPINA5	I04.004	I	KLKB1	S01.212	S	0.85	inhibition
HTRA2	S01.278	S	BIRC6	I32.006	I	0.83	cleavage
CASP9	C14.010	C	BIRC6	I32.006	I	0.82	inhibition
CASP3	C14.003	C	BIRC6	I32.006	I	0.81	cleavage
PRSS3	S01.174	S	TFPI	I02.011	I	0.78	other interaction
APP	I02.015	I	PSEN1	A22.001	A	0.76	cleavage
XIAP	I32.004	I	USP11	C19.014	C	0.76	interesting
CSTA	I25.001	I	USP53	C19.081	C	0.76	interesting
CTSB	C01.060	C	AMBP	I02.005	I	0.75	interesting
PLAU	S01.231	S	SERPINE2	I04.021	I	0.75	inhibition (inferred)
F10	S01.216	S	SERPINB8	I04.013	I	0.75	inhibition
SERPINF2	I04.023	I	CFD	S01.191	S	0.75	no interaction
CPB2	M14.009	M	A2M	I39.001	I	0.75	other interaction
SERPINA5	I04.004	I	F11	S01.213	S	0.75	inhibition
SERPINB8	I04.013	I	PRSS1	S01.127	S	0.75	inhibition
APP	I02.015	I	PSEN2	A22.002	A	0.75	cleavage
KLK13	S01.306	S	SERPINA1	I04.001	I	0.75	inhibition (inferred)
KLK13	S01.306	S	A2M	I39.001	I	0.75	inhibition (inferred)
CASP7	C14.004	C	BIRC6	I32.006	I	0.75	inhibition (inferred)
ADAMTS1	M12.222	M	A2M	I39.001	I	0.73	inhibition (inferred)
BIRC6	I32.006	I	USP8	C19.011	C	0.72	no interaction
XIAP	I32.004	I	HTRA1	S01.277	S	0.68	cleavage
CTSB	C01.060	C	SPINT2	I02.009	I	0.67	interesting
SERPINA1	I04.001	I	ADAMTS4	M12.221	M	0.65	other interaction
CASP9	C14.010	C	NAIP	I32.001	I	0.65	inhibition (inferred)
BIRC3	I32.003	I	USP19	C19.024	C	0.65	interesting
SERPINA3	I04.002	I	ADAMTS4	M12.221	M	0.63	other interaction
APP	I02.015	I	UCHL1	C12.001	C	0.63	interesting
COPS5	M67.002	M	SERPINB4	I04.008	I	0.63	other interaction
XIAP	I32.004	I	USP19	C19.024	C	0.63	interesting
BIRC2	I32.002	I	USP19	C19.024	C	0.63	interesting
BIRC2	I32.002	I	FAM108A1	S09.052	S	0.63	interesting
BIRC3	I32.003	I	CASP1	C14.001	C	0.63	other interaction
BIRC5	I32.005	I	USP9X	C19.017	C	0.63	other interaction
TIMP2	I35.002	I	NPEPPS	M01.010	M	0.63	interesting
HTRA1	S01.277	S	CAST	I27.003	I	0.63	inhibition
SERPINA3	I04.002	I	CELA1	S01.153	S	0.62	inhibition (inferred)
SERPINA3	I04.002	I	CTRC	S01.157	S	0.62	inhibition
KLK2	S01.161	S	SERPINA4	I04.003	I	0.62	inhibition
ELANE	S01.131	S	SERPINE1	I04.020	I	0.62	other interaction
PROC	S01.218	S	SERPINB6	I04.011	I	0.62	inhibition
PLAU	S01.231	S	SERPINB6	I04.011	I	0.62	inhibition
SERPINA5	I04.004	I	KLK1	S01.UPA	S	0.62	inhibition
APP	I02.015	I	F12	S01.211	S	0.62	other interaction
SERPINB12	I04.016	I	UCHL5	C12.005	C	0.56	interesting
BIRC2	I32.002	I	CASP2	C14.006	C	0.56	inhibition
CSTA	I25.001	I	UCHL5	C12.005	C	0.56	interesting
CD74	I31.002	I	CTSF	C01.018	C	0.55	cleavage
SERPINA3	I04.002	I	CTRL	S01.256	S	0.52	inhibition
CTSG	S01.133	S	SERPINB13	I04.017	I	0.52	inhibition
KLK2	S01.161	S	SERPINC1	I04.018	I	0.52	inhibition (inferred)
KLK2	S01.161	S	A2M	I39.001	I	0.52	inhibition (inferred)
KLK3	S01.162	S	PZP	I39.003	I	0.52	inhibition (inferred)
CTRC	S01.157	S	SPINK1	I01.011	I	0.52	inhibition (inferred)
CTSB	C01.060	C	SERPINB13	I04.017	I	0.52	cleavage
ELANE	S01.131	S	SERPINB13	I04.017	I	0.52	cleavage
PRSS2	S01.258	S	APP	I02.015	I	0.52	inhibition (inferred)
TMPRSS15	S01.156	S	SPINK1	I01.011	I	0.52	inhibition (inferred)
SERPINC1	I04.018	I	PLG	S01.233	S	0.52	other interaction
SERPINC1	I04.018	I	KLK6	S01.236	S	0.52	inhibition
PLG	S01.233	S	SERPINB13	I04.017	I	0.52	cleavage
PLG	S01.233	S	SERPINB6	I04.011	I	0.52	inhibition
PLG	S01.233	S	HRG	I25.022	I	0.52	other interaction
F2	S01.217	S	SERPINB8	I04.013	I	0.52	inhibition (inferred)
F2	S01.217	S	AMBP	I02.005	I	0.52	inhibition (inferred)
PLAU	S01.231	S	SERPINF2	I04.023	I	0.52	inhibition (inferred)
F10	S01.216	S	SERPINA5	I04.004	I	0.52	inhibition
F10	S01.216	S	SERPINB6	I04.011	I	0.52	inhibition
SERPINF2	I04.023	I	F11	S01.213	S	0.52	inhibition
SERPINF2	I04.023	I	KLK6	S01.236	S	0.52	inhibition
CPB2	M14.009	M	PZP	I39.003	I	0.52	other interaction
SERPINB13	I04.017	I	PRTN3	S01.134	S	0.52	cleavage
SERPINB13	I04.017	I	PRSS1	S01.127	S	0.52	cleavage
TFPI2	I02.013	I	F11	S01.213	S	0.52	inhibition
TFPI2	I02.013	I	KLKB1	S01.212	S	0.52	inhibition
MMP3	M10.005	M	SPOCK1	I31.006	I	0.52	other interaction
APP	I02.015	I	CASP4	C14.007	C	0.52	other interaction
APP	I02.015	I	CASP8	C14.009	C	0.52	cleavage
APP	I02.015	I	IDE	M16.002	M	0.52	cleavage
SPOCK1	I31.006	I	MMP2	M10.003	M	0.52	other interaction
SERPINA1	I04.001	I	PRSS1	S01.127	S	0.52	inhibition
SPINK5	I01.028	I	PRSS1	S01.127	S	0.52	inhibition
CASP4	C14.007	C	SERPINB9	I04.014	I	0.52	inhibition
CSTB	I25.003	I	CTSD	A01.009	A	0.52	cleavage
ADAM19	M12.214	M	A2M	I39.001	I	0.52	inhibition (inferred)

## Sheet: Table_S5
Table S5: Coexpression and phylogenetic similarity matrices generated
Count	NAME	Matrix type	Data source	Method	Multiple Datasets	Tissues
1	GTEX_All_Pcc	Coexpression	GTEX (RNA-Seq)	Pearson	No	All Tissues
2	GTEX_All_Scc	Coexpression	GTEX (RNA-Seq)	Spearman	No	All Tissues
3	GTEX_All_PccP	Coexpression	GTEX (RNA-Seq)	Pearson Partial	No	All Tissues
4	GTEX_All_SccP	Coexpression	GTEX (RNA-Seq)	Spearman Partial	No	All Tissues
5	GTEX_All_Max	Coexpression	GTEX (RNA-Seq)	Max(Pearson, Spearman)	No	All Tissues
6	GTEX_All_MaxP	Coexpression	GTEX (RNA-Seq)	Max(Pearson Partial, Spearman Partial)	No	All Tissues
7	GTEX_AdiposeTissue_Pcc	Coexpression	GTEX (RNA-Seq)	Pearson	No	Adipose Tissue
8	GTEX_AdiposeTissue_Scc	Coexpression	GTEX (RNA-Seq)	Spearman	No	Adipose Tissue
9	Blood	Coexpression	GTEX (RNA-Seq)	Pearson	No	Blood
10	Blood	Coexpression	GTEX (RNA-Seq)	Spearman	No	Blood
11	Blood Vessel	Coexpression	GTEX (RNA-Seq)	Pearson	No	Blood Vessel
12	Blood Vessel	Coexpression	GTEX (RNA-Seq)	Spearman	No	Blood Vessel
13	Brain	Coexpression	GTEX (RNA-Seq)	Pearson	No	Brain
14	Brain	Coexpression	GTEX (RNA-Seq)	Spearman	No	Brain
15	Heart	Coexpression	GTEX (RNA-Seq)	Pearson	No	Heart
16	Heart	Coexpression	GTEX (RNA-Seq)	Spearman	No	Heart
17	Lung	Coexpression	GTEX (RNA-Seq)	Pearson	No	Lung
18	Lung	Coexpression	GTEX (RNA-Seq)	Spearman	No	Lung
19	Muscle	Coexpression	GTEX (RNA-Seq)	Pearson	No	Muscle
20	Muscle	Coexpression	GTEX (RNA-Seq)	Spearman	No	Muscle
21	Nerve	Coexpression	GTEX (RNA-Seq)	Pearson	No	Nerve
22	Nerve	Coexpression	GTEX (RNA-Seq)	Spearman	No	Nerve
23	Skin	Coexpression	GTEX (RNA-Seq)	Pearson	No	Skin
24	Skin	Coexpression	GTEX (RNA-Seq)	Spearman	No	Skin
25	Thyroid	Coexpression	GTEX (RNA-Seq)	Pearson	No	Thyroid
26	Thyroid	Coexpression	GTEX (RNA-Seq)	Spearman	No	Thyroid
27	GTEX_Averaged_Pcc	Coexpression	GTEX (RNA-Seq)	Pearson	Averaged	Averaged across tissues
28	GTEX_Averaged_Scc	Coexpression	GTEX (RNA-Seq)	Spearman	Averaged	Averaged across tissues
29	GSE7307_All_Pcc	Coexpression	GSE7307 array	Pearson	No	All Tissues
30	GSE7307_All_Scc	Coexpression	GSE7307 array	Spearman	No	All Tissues
31	Array_Merged_Brain	Coexpression	Multiple microarray datasets	Pearson	Merged	Brain
32	Array_Merged_Liver	Coexpression	Multiple microarray datasets	Pearson	Merged	Liver
33	Array_Merged_Lung	Coexpression	Multiple microarray datasets	Pearson	Merged	Lung
34	Array_Merged_SkeletalMuscle	Coexpression	Multiple microarray datasets	Pearson	Merged	Skeletal Muscle
35	Array_Merged_AllTissues	Coexpression	Multiple microarray datasets	Pearson	Merged	All Tissues
36	Array_Averaged_Brain	Coexpression	Multiple microarray datasets	Pearson	Averaged	Brain
37	Array_Averaged_Liver	Coexpression	Multiple microarray datasets	Pearson	Averaged	Liver
38	Array_Averaged_Lung	Coexpression	Multiple microarray datasets	Pearson	Averaged	Lung
39	Array_Averaged_SkeletalMuscle	Coexpression	Multiple microarray datasets	Pearson	Averaged	Skeletal Muscle
40	Array_Averaged_AllTissues	Coexpression	Multiple microarray datasets	Pearson	Averaged	All Tissues
41	Inparanoid_Binary	Phylogenetic profile similarity	InParanoid	Agreement (fraction)	No	NA
42	Inparanoid_Binary_Cor	Phylogenetic profile similarity	InParanoid	Pearson	No	NA
43	Inparanoid_Binary_MI	Phylogenetic profile similarity	InParanoid	Mutual information	No	NA
44	Inparanoid_Bits_Cor	Phylogenetic profile similarity	InParanoid	Pearson	No	NA

## Sheet: Table_S6
Table S6: Microarray datasets used to generate coexpression matrices by meta-analysis (downloaded from GEMMA)
Dataset	Tissue
GSE11512-Human	Brain
GSE11882	Brain
GSE12679	Brain
GSE13564	Brain
GSE17612	Brain
GSE35864	Brain
GSE4036	Brain
GSE4757	Brain
GSE5281	Brain
GSE7621	Brain
GSE28160	Brain
GSE3526	Brain
GSE9770	Brain
GSE20146	Brain
GSE14668	Liver
GSE15235	Liver
GSE11190	Liver
GSE10410	Liver
GSE17254.1	Liver
GSE29868	Liver
GSE17183	Liver
GSE1643	Lung
GSE37768	Lung
GSE18995	Lung
GSE24206	Lung
GSE19667	Lung
GSE7832	Lung
GSE13933	Lung
GSE10718	Lung
GSE14334	Lung
GSE27681	Lung
GSE5883	Lung
GSE16028	Blood
GSE27562	Blood
GSE27263	Blood
GSE26050	Blood
GSE7753	Blood
GSE19314	Blood
GSE25507	Blood
GSE11375	Blood
GSE13849	Blood
GSE14844	Blood
GSE33580	Blood
GSE18123.1	Blood
GSE7967	Blood
GSE11499	Blood
GSE31348	Blood
GSE10715	Blood
GSE10041	Blood
GSE29111	Blood

## Sheet: Table_S7
Table S7: Inhibitor-protease pairs predicted from coexpression and enzymatic plausibility
inhibitor_Uniprot	protease_Uniprot	Inhibitor_Gene	protease_Gene	inhibitor_Merops	protease_Merops	Pearson_Correlation	Spearman_Correlation	Max_Correlation	colocalized
P02760	P00734	AMBP	F2	I02.005	S01.217	0.993	0.225	0.993	CO
P01008	P00747	SERPINC1	PLG	I04.018	S01.233	0.983	0.207	0.983	CO
P20155	Q86WS5	SPINK2	TMPRSS12	I01.012	S01.291	0.983	0.155	0.983	N
P02760	P00740	AMBP	F9	I02.005	S01.214	0.978	0.386	0.978	CO
P02765	P08709	AHSG	F7	I25.020	S01.215	0.975	0.338	0.975	N
P02765	P04070	AHSG	PROC	I25.020	S01.218	0.96	0.267	0.96	N
P05546	P00740	SERPIND1	F9	I04.019	S01.214	0.957	0.115	0.957	N
P05546	P08709	SERPIND1	F7	I04.019	S01.215	0.953	0.283	0.953	N
P02760	P08709	AMBP	F7	I02.005	S01.215	0.948	0.252	0.948	CO
P20155	Q6UWB4	SPINK2	PRSS55	I01.012	S01.415	0.943	0.032	0.943	N
P20155	Q8IYP2	SPINK2	PRSS58	I01.012	S01.085	0.934	0.018	0.934	N
Q8IW75	Q9Y337	SERPINA12	KLK5	I04.091	S01.017	0.927	0.362	0.927	N
P20155	Q9Y6M0	SPINK2	PRSS21	I01.012	S01.011	0.926	0.054	0.926	N
P05546	P00747	SERPIND1	PLG	I04.019	S01.233	0.92	0.359	0.92	N
P02765	P00748	AHSG	F12	I25.020	S01.211	0.919	0.438	0.919	N
P02765	P03951	AHSG	F11	I25.020	S01.213	0.915	0.084	0.915	N
P08697	P00748	SERPINF2	F12	I04.023	S01.211	0.915	-0.172	0.915	CO
Q9UK55	P00740	SERPINA10	F9	I04.005	S01.214	0.911	0.183	0.911	N
P02760	P04070	AMBP	PROC	I02.005	S01.218	0.911	0.269	0.911	CO
O75635	Q9Y337	SERPINB7	KLK5	I04.012	S01.017	0.907	0.383	0.907	N
O75635	P49862	SERPINB7	KLK7	I04.012	S01.300	0.906	0.362	0.906	N
P08697	P00734	SERPINF2	F2	I04.023	S01.217	0.903	-0.087	0.903	CO
P02765	P00734	AHSG	F2	I25.020	S01.217	0.901	0.255	0.901	N
P02765	P03952	AHSG	KLKB1	I25.020	S01.212	0.9	0.063	0.9	N
P05546	P03951	SERPIND1	F11	I04.019	S01.213	0.899	0.263	0.899	N
P02765	Q04756	AHSG	HGFAC	I25.020	S01.228	0.898	0.145	0.898	N
P05546	P04070	SERPIND1	PROC	I04.019	S01.218	0.897	0.174	0.897	N
Q9UK55	P00734	SERPINA10	F2	I04.005	S01.217	0.894	0.214	0.894	N
Q9UIV8	Q9UL52	SERPINB13	TMPRSS11E	I04.017	S01.021	0.893	0.558	0.893	N
P02765	P00740	AHSG	F9	I25.020	S01.214	0.889	0.398	0.889	N
O95925	Q9Y6M0	SPINLW1	PRSS21	I02.058	S01.011	0.889	0.17	0.889	N
P05546	Q14520	SERPIND1	HABP2	I04.019	S01.033	0.887	0.16	0.887	N
P10646	P09871	TFPI	C1S	I02.011	S01.193	0.558	0.887	0.887	N
P02760	O00187	AMBP	MASP2	I02.005	S01.229	0.886	0.202	0.886	CO
O43278	Q16651	SPINT1	PRSS8	I02.008	S01.159	0.885	0.744	0.885	N
P05546	P03952	SERPIND1	KLKB1	I04.019	S01.212	0.883	0.314	0.883	N
Q9UK55	P00747	SERPINA10	PLG	I04.005	S01.233	0.862	0.473	0.862	N
P25774	P53634	CTSS	CTSC	I29.004	C01.070	0.551	0.861	0.861	CO
P08697	P03951	SERPINF2	F11	I04.023	S01.213	0.859	0.181	0.859	CO
O43278	Q9UBX7	SPINT1	KLK11	I02.008	S01.257	0.856	0.526	0.856	N
Q9UK55	Q14520	SERPINA10	HABP2	I04.005	S01.033	0.851	0.303	0.851	N
P00995	Q6GPI1	SPINK1	CTRB2	I01.011	S01.152	0.847	0.594	0.847	N
P08697	Q04756	SERPINF2	HGFAC	I04.023	S01.228	0.847	0.1	0.847	N
Q9UIV8	Q9UKR3	SERPINB13	KLK13	I04.017	S01.306	0.843	0.436	0.843	N
P05546	O00187	SERPIND1	MASP2	I04.019	S01.229	0.838	0.128	0.838	N
Q9UK55	P08709	SERPINA10	F7	I04.005	S01.215	0.833	0.513	0.833	N
O75830	Q6GPI1	SERPINI2	CTRB2	I04.026	S01.152	0.833	0.138	0.833	N
P02765	O00187	AHSG	MASP2	I25.020	S01.229	0.832	-0.056	0.832	N
Q9NQ38	Q9UL52	SPINK5	TMPRSS11E	I01.028	S01.021	0.827	0.461	0.827	N
P58062	Q9UL52	SPINK7	TMPRSS11E	I01.057	S01.021	0.826	0.467	0.826	N
O75019	P78325	LILRA1	ADAM8	I43.001	M12.208	0.825	0.591	0.825	N
P01023	P09871	A2M	C1S	I39.001	S01.193	0.428	0.824	0.824	N
P08697	P03952	SERPINF2	KLKB1	I04.023	S01.212	0.823	0.046	0.823	CO
Q8IW75	Q9UBX7	SERPINA12	KLK11	I04.091	S01.257	0.823	0.4	0.823	N
P00995	P09093	SPINK1	CELA3A	I01.011	S01.154	0.82	0.633	0.82	N
P02765	P00747	AHSG	PLG	I25.020	S01.233	0.82	0.503	0.82	N
P20155	P98073	SPINK2	TMPRSS15	I01.012	S01.156	0.819	0.063	0.819	N
P20155	Q7Z410	SPINK2	TMPRSS9	I01.012	S01.357	0.819	0.024	0.819	N
P05546	P00748	SERPIND1	F12	I04.019	S01.211	0.817	0.187	0.817	N
Q9UK55	P04070	SERPINA10	PROC	I04.005	S01.218	0.813	0.34	0.813	N
Q9NQ38	Q9BQR3	SPINK5	PRSS27	I01.028	S01.074	0.813	0.169	0.813	N
P01008	P03952	SERPINC1	KLKB1	I04.018	S01.212	0.812	0.084	0.812	CO
P01023	Q9UHI8	A2M	ADAMTS1	I39.001	M12.222	0.335	0.81	0.81	AT
P00995	P08861	SPINK1	CELA3B	I01.011	S01.205	0.81	0.632	0.81	N
P58062	Q9BQR3	SPINK7	PRSS27	I01.057	S01.074	0.81	0.222	0.81	N
Q9UK55	O00187	SERPINA10	MASP2	I04.005	S01.229	0.809	0.239	0.809	N
P01023	O95084	A2M	PRSS23	I39.001	S01.309	0.486	0.807	0.807	N
P04233	P25774	CD74	CTSS	I31.002	C01.034	0.304	0.807	0.807	CO
Q9UK55	P00751	SERPINA10	CFB	I04.005	S01.196	0.805	0.189	0.805	N
Q9NQ38	Q9UKR3	SPINK5	KLK13	I01.028	S01.306	0.799	0.64	0.799	N
P01009	Q14520	SERPINA1	HABP2	I04.001	S01.033	0.799	0.086	0.799	CO
Q96P63	Q9Y337	SERPINB12	KLK5	I04.016	S01.017	0.798	0.383	0.798	N
P29622	P03951	SERPINA4	F11	I04.003	S01.213	0.798	0.064	0.798	CO
P01023	P05156	A2M	CFI	I39.001	S01.199	0.312	0.797	0.797	N
Q13075	P49662	NAIP	CASP4	I32.001	C14.007	0.796	0.445	0.796	N
P01023	Q8TE58	A2M	ADAMTS15	I39.001	M12.025	0.314	0.795	0.795	N
P25774	Q9UBR2	CTSS	CTSZ	I29.004	C01.013	0.534	0.793	0.793	CO
P01008	P00751	SERPINC1	CFB	I04.018	S01.196	0.793	-0.039	0.793	N
P58062	O60235	SPINK7	TMPRSS11D	I01.057	S01.047	0.792	0.327	0.792	N
P02765	Q8IU80	AHSG	TMPRSS6	I25.020	S01.308	0.791	0.326	0.791	N
Q96P63	P49862	SERPINB12	KLK7	I04.016	S01.300	0.789	0.358	0.789	N
P10646	P05156	TFPI	CFI	I02.011	S01.199	0.39	0.789	0.789	N
Q9NQ38	O43240	SPINK5	KLK10	I01.028	S01.246	0.787	0.493	0.787	N
Q8IW75	Q9UKQ9	SERPINA12	KLK9	I04.091	S01.307	0.786	0.356	0.786	N
P10646	O95084	TFPI	PRSS23	I02.011	S01.309	0.466	0.784	0.784	N
P16035	Q9BZ11	TIMP2	ADAM33	I35.002	M12.244	0.542	0.783	0.783	N
P02760	P00751	AMBP	CFB	I02.005	S01.196	0.783	0.259	0.783	N
P04233	P53634	CD74	CTSC	I31.002	C01.070	0.574	0.778	0.778	CO
P01023	P00751	A2M	CFB	I39.001	S01.196	0.265	0.774	0.774	N
Q13075	P29466	NAIP	CASP1	I32.001	C14.001	0.774	0.556	0.774	N
P02765	Q14520	AHSG	HABP2	I25.020	S01.033	0.774	0.28	0.774	N
Q6YHK3	P08253	CD109	MMP2	I39.006	M10.003	0.568	0.774	0.774	N
P25774	P56202	CTSS	CTSW	I29.004	C01.037	0.504	0.773	0.773	CO
Q9NQ38	Q6ZWK6	SPINK5	TMPRSS11F	I01.028	S01.321	0.772	0.245	0.772	N
P05121	O95084	SERPINE1	PRSS23	I04.020	S01.309	0.424	0.771	0.771	N
P01009	P00740	SERPINA1	F9	I04.001	S01.214	0.77	0.066	0.77	CO
P50452	Q9Y337	SERPINB8	KLK5	I04.013	S01.017	0.765	0.165	0.765	AT
P05546	Q04756	SERPIND1	HGFAC	I04.019	S01.228	0.763	0.304	0.763	N
P08697	P09871	SERPINF2	C1S	I04.023	S01.193	0.296	0.751	0.751	N
Q96P63	Q9UBX7	SERPINB12	KLK11	I04.016	S01.257	0.751	0.408	0.751	N
P00995	P35030	SPINK1	PRSS3	I01.011	S01.174	0.748	0.317	0.748	N
O95980	Q99542	RECK	MMP19	I01.037	M10.021	0.33	0.747	0.747	N
P01008	P05156	SERPINC1	CFI	I04.018	S01.199	0.747	-0.047	0.747	N
Q13489	Q9UDY8	BIRC3	MALT1	I32.003	C14.026	0.745	0.437	0.745	N
P00995	Q99895	SPINK1	CTRC	I01.011	S01.157	0.745	0.402	0.745	N
P01008	P00748	SERPINC1	F12	I04.018	S01.211	0.744	0.122	0.744	CO
P50452	P49862	SERPINB8	KLK7	I04.013	S01.300	0.742	0.173	0.742	AT
P01009	P25774	SERPINA1	CTSS	I04.001	C01.034	0.403	0.742	0.742	CO
O95980	P00742	RECK	F10	I01.037	S01.216	0.38	0.735	0.735	N
O43278	O43240	SPINT1	KLK10	I02.008	S01.246	0.734	0.554	0.734	N
P01023	Q9Y5Z0	A2M	BACE2	I39.001	A01.041	0.263	0.733	0.733	AT
O95925	Q86WS5	SPINLW1	TMPRSS12	I02.058	S01.291	0.733	0.291	0.733	N
O43278	Q6ZWK6	SPINT1	TMPRSS11F	I02.008	S01.321	0.732	0.242	0.732	N
P01023	P50281	A2M	MMP14	I39.001	M10.014	0.349	0.731	0.731	AT
P30740	Q14790	SERPINB1	CASP8	I04.006	C14.009	0.649	0.731	0.731	AT
P05121	P09871	SERPINE1	C1S	I04.020	S01.193	0.22	0.73	0.73	N
P01023	P17655	A2M	CAPN2	I39.001	C02.002	0.561	0.73	0.73	N
Q9NQ38	O60235	SPINK5	TMPRSS11D	I01.028	S01.047	0.729	0.36	0.729	N
P00995	P07477	SPINK1	PRSS1	I01.011	S01.127	0.727	0.615	0.727	N
P04233	P56202	CD74	CTSW	I31.002	C01.037	0.284	0.726	0.726	CO
P01023	Q9P2N4	A2M	ADAMTS9	I39.001	M12.021	0.264	0.724	0.724	N
P05546	P00751	SERPIND1	CFB	I04.019	S01.196	0.723	0.263	0.723	N
P05120	O43240	SERPINB2	KLK10	I04.007	S01.246	0.723	0.213	0.723	N
O43278	Q9GZN4	SPINT1	PRSS22	I02.008	S01.252	0.542	0.722	0.722	N
Q9NQ38	Q6ZMR5	SPINK5	TMPRSS11A	I01.028	S01.292	0.722	0.159	0.722	N
P02765	P05981	AHSG	HPN	I25.020	S01.224	0.722	-0.09	0.722	N
Q6YHK3	P00742	CD109	F10	I39.006	S01.216	0.294	0.721	0.721	N
P48594	O60235	SERPINB4	TMPRSS11D	I04.008	S01.047	0.72	0.325	0.72	N
P02760	P05156	AMBP	CFI	I02.005	S01.199	0.72	0.202	0.72	N
Q9UK55	P00748	SERPINA10	F12	I04.005	S01.211	0.719	0.367	0.719	N
P02760	Q04756	AMBP	HGFAC	I02.005	S01.228	0.718	0.169	0.718	N
Q13075	Q14790	NAIP	CASP8	I32.001	C14.009	0.717	0.528	0.717	N
P48594	Q6ZMR5	SERPINB4	TMPRSS11A	I04.008	S01.292	0.717	0.198	0.717	N
Q99727	Q9UNA0	TIMP4	ADAMTS5	I35.004	M12.225	0.655	0.716	0.716	N
P25774	P09668	CTSS	CTSH	I29.004	C01.040	0.249	0.716	0.716	CO
P10646	P83110	TFPI	HTRA3	I02.011	S01.284	0.22	0.715	0.715	N
P05120	Q6ZWK6	SERPINB2	TMPRSS11F	I04.007	S01.321	0.715	0.211	0.715	N
Q6YHK3	P58397	CD109	ADAMTS12	I39.006	M12.237	0.447	0.714	0.714	N
P00995	P40313	SPINK1	CTRL	I01.011	S01.256	0.713	0.03	0.713	N
P50454	P09871	SERPINH1	C1S	I04.036	S01.193	0.384	0.713	0.713	N
P08697	P00751	SERPINF2	CFB	I04.023	S01.196	0.712	0.63	0.712	N
O43278	P49862	SPINT1	KLK7	I02.008	S01.300	0.712	0.299	0.712	N
P02760	P05981	AMBP	HPN	I02.005	S01.224	0.711	0.183	0.711	CO
P16035	Q9UHI8	TIMP2	ADAMTS1	I35.002	M12.222	0.58	0.71	0.71	N
P01023	Q13443	A2M	ADAM9	I39.001	M12.209	0.503	0.709	0.709	AT
P10646	P00751	TFPI	CFB	I02.011	S01.196	0.301	0.708	0.708	N
P05120	Q9UKR3	SERPINB2	KLK13	I04.007	S01.306	0.707	0.3	0.707	N
P01023	Q9UP79	A2M	ADAMTS8	I39.001	M12.226	0.707	0.578	0.707	N
P01023	Q9BZ11	A2M	ADAM33	I39.001	M12.244	0.11	0.706	0.706	N
O43291	Q9Y5Y6	SPINT2	ST14	I02.009	S01.302	0.667	0.705	0.705	N
P01009	P12544	SERPINA1	GZMA	I04.001	S01.135	0.22	0.705	0.705	N
P05546	P05156	SERPIND1	CFI	I04.019	S01.199	0.705	0.308	0.705	N
Q9UK55	P03951	SERPINA10	F11	I04.005	S01.213	0.703	0.364	0.703	N
O95925	Q7Z410	SPINLW1	TMPRSS9	I02.058	S01.357	0.703	0.059	0.703	N
O43291	Q9GZN4	SPINT2	PRSS22	I02.009	S01.252	0.339	0.702	0.702	N
O95925	P98073	SPINLW1	TMPRSS15	I02.058	S01.156	0.702	0.137	0.702	N
O43278	Q2T9J0	SPINT1	TYSND1	I02.008	S01.286	0.56	0.701	0.701	N
P01023	P43234	A2M	CTSO	I39.001	C01.035	0.48	0.701	0.701	AT
P04233	Q9UBR2	CD74	CTSZ	I31.002	C01.013	0.505	0.7	0.7	CO
P01023	Q99542	A2M	MMP19	I39.001	M10.021	0.418	0.699	0.699	N
P20155	Q9H2R5	SPINK2	KLK15	I01.012	S01.081	0.696	0.221	0.696	N
Q9NQ38	Q9UBX7	SPINK5	KLK11	I01.028	S01.257	0.693	0.651	0.693	N
O15392	Q9UDY8	BIRC5	MALT1	I32.005	C14.026	0.693	0.394	0.693	CO
P00995	P08217	SPINK1	CELA2A	I01.011	S01.155	0.69	0.467	0.69	N
O43278	Q9Y337	SPINT1	KLK5	I02.008	S01.017	0.69	0.213	0.69	N
Q96P63	Q9UKQ9	SERPINB12	KLK9	I04.016	S01.307	0.689	0.49	0.689	N
P05120	Q9BQR3	SERPINB2	PRSS27	I04.007	S01.074	0.689	0.084	0.689	N
Q6YHK3	Q9UKP4	CD109	ADAMTS7	I39.006	M12.231	0.2	0.689	0.689	N
Q9UK55	P03952	SERPINA10	KLKB1	I04.005	S01.212	0.687	0.321	0.687	N
P08697	P05156	SERPINF2	CFI	I04.023	S01.199	0.685	0.631	0.685	N
O60911	Q13867	CTSL2	BLMH	I29.010	C01.084	0.684	0.325	0.684	AT
O43291	Q16651	SPINT2	PRSS8	I02.009	S01.159	0.65	0.681	0.681	N
P35237	P05156	SERPINB6	CFI	I04.011	S01.199	0.241	0.681	0.681	N
P05546	P05981	SERPIND1	HPN	I04.019	S01.224	0.677	0.155	0.677	N
Q96GW7	Q92876	BCAN	KLK6	I63.002	S01.236	0.331	0.676	0.676	N
P10646	P00746	TFPI	CFD	I02.011	S01.191	0.264	0.675	0.675	AT
P58062	Q6ZMR5	SPINK7	TMPRSS11A	I01.057	S01.292	0.675	0.165	0.675	N
P01009	P08709	SERPINA1	F7	I04.001	S01.215	0.675	-0.068	0.675	CO
P30740	P12544	SERPINB1	GZMA	I04.006	S01.135	0.191	0.674	0.674	N
P01009	P00751	SERPINA1	CFB	I04.001	S01.196	0.674	0.276	0.674	N
Q9UK55	P05156	SERPINA10	CFI	I04.005	S01.199	0.674	0.106	0.674	N
P30740	Q92851	SERPINB1	CASP10	I04.006	C14.011	0.47	0.674	0.674	AT
P10646	P00749	TFPI	PLAU	I02.011	S01.231	0.306	0.671	0.671	CO
Q99727	P13497	TIMP4	BMP1	I35.004	M12.005	0.381	0.67	0.67	N
P16035	Q9UKP5	TIMP2	ADAMTS6	I35.002	M12.230	0.319	0.67	0.67	N
P05408	Q6UW60	SCG5	PCSK4	I21.001	S08.074	0.054	0.67	0.67	N
O95925	P10323	SPINLW1	ACR	I02.058	S01.223	0.666	0.246	0.666	CO
Q8IW75	O60911	SERPINA12	CTSL2	I04.091	C01.009	0.665	0.238	0.665	N
P16035	P13497	TIMP2	BMP1	I35.002	M12.005	0.483	0.662	0.662	N
P05067	Q92743	APP	HTRA1	I02.015	S01.277	0.476	0.662	0.662	AT
P01009	P49863	SERPINA1	GZMK	I04.001	S01.146	0.168	0.662	0.662	CO
Q96P63	Q6ZWK6	SERPINB12	TMPRSS11F	I04.016	S01.321	0.662	0.413	0.662	N
O75635	O60911	SERPINB7	CTSL2	I04.012	C01.009	0.662	0.28	0.662	N
P50452	Q14790	SERPINB8	CASP8	I04.013	C14.009	0.136	0.661	0.661	CO
P05546	Q8IU80	SERPIND1	TMPRSS6	I04.019	S01.308	0.66	0.269	0.66	N
Q99727	Q8TE58	TIMP4	ADAMTS15	I35.004	M12.025	0.524	0.659	0.659	N
Q99574	Q92743	SERPINI1	HTRA1	I04.025	S01.277	0.264	0.658	0.658	N
P30740	P29466	SERPINB1	CASP1	I04.006	C14.001	0.658	0.639	0.658	AT
P29622	P00748	SERPINA4	F12	I04.003	S01.211	0.655	0.184	0.655	CO
P29622	Q04756	SERPINA4	HGFAC	I04.003	S01.228	0.653	0.035	0.653	N
P10646	P20231	TFPI	TPSB2	I02.011	S01.015	0.361	0.652	0.652	CO
P01009	P10144	SERPINA1	GZMB	I04.001	S01.010	0.241	0.652	0.652	AT
P16035	Q9UKP4	TIMP2	ADAMTS7	I35.002	M12.231	0.391	0.649	0.649	N
P05120	Q9UL52	SERPINB2	TMPRSS11E	I04.007	S01.021	0.647	0.403	0.647	N
P01023	Q9UKP5	A2M	ADAMTS6	I39.001	M12.230	0.156	0.647	0.647	N
P01040	P56202	CSTA	CTSW	I25.001	C01.037	-0.014	0.645	0.645	N
P01009	P29466	SERPINA1	CASP1	I04.001	C14.001	0.418	0.645	0.645	AT
O43278	O15393	SPINT1	TMPRSS2	I02.008	S01.247	0.349	0.643	0.643	N
Q9NQ38	Q9GZN4	SPINK5	PRSS22	I01.028	S01.252	0.642	0.436	0.642	N
P30740	P49863	SERPINB1	GZMK	I04.006	S01.146	0.194	0.641	0.641	AT
Q9NQ38	P20231	SPINK5	TPSB2	I01.028	S01.015	0.164	0.64	0.64	AT
P48595	P29466	SERPINB10	CASP1	I04.015	C14.001	0.292	0.64	0.64	N
P16035	Q8TE58	TIMP2	ADAMTS15	I35.002	M12.025	0.427	0.639	0.639	N
P02765	P00751	AHSG	CFB	I25.020	S01.196	0.639	-0.108	0.639	N
P01008	Q04756	SERPINC1	HGFAC	I04.018	S01.228	0.638	0.13	0.638	N
Q96P63	O60911	SERPINB12	CTSL2	I04.016	C01.009	0.638	0.389	0.638	N
P30740	P10144	SERPINB1	GZMB	I04.006	S01.010	0.203	0.637	0.637	AT
P08697	O95084	SERPINF2	PRSS23	I04.023	S01.309	0.037	0.637	0.637	N
P00995	P08218	SPINK1	CELA2B	I01.011	S01.206	0.637	0.29	0.637	N
P50454	P00742	SERPINH1	F10	I04.036	S01.216	0.203	0.637	0.637	CO
P58062	Q9UKR3	SPINK7	KLK13	I01.057	S01.306	0.636	0.481	0.636	N
P07093	Q92743	SERPINE2	HTRA1	I04.021	S01.277	0.347	0.636	0.636	AT
P48594	O43240	SERPINB4	KLK10	I04.008	S01.246	0.636	0.373	0.636	N
Q13489	Q14790	BIRC3	CASP8	I32.003	C14.009	0.076	0.633	0.633	N
P29622	P03952	SERPINA4	KLKB1	I04.003	S01.212	0.631	-0.022	0.631	CO
P01011	P05156	SERPINA3	CFI	I04.002	S01.199	0.457	0.631	0.631	N
P05120	Q9UBX7	SERPINB2	KLK11	I04.007	S01.257	0.63	0.34	0.63	N
P50454	P17655	SERPINH1	CAPN2	I04.036	C02.002	0.408	0.63	0.63	N
P05121	P17655	SERPINE1	CAPN2	I04.020	C02.002	0.279	0.627	0.627	N
P20742	Q14520	PZP	HABP2	I39.003	S01.033	0.626	0.08	0.626	N
O75019	P12544	LILRA1	GZMA	I43.001	S01.135	0.393	0.625	0.625	N
P08697	P20231	SERPINF2	TPSB2	I04.023	S01.015	0.037	0.625	0.625	CO
P58062	O43240	SPINK7	KLK10	I01.057	S01.246	0.624	0.37	0.624	N
O95925	Q9H2R5	SPINLW1	KLK15	I02.058	S01.081	0.624	0.326	0.624	N
P01011	P05981	SERPINA3	HPN	I04.002	S01.224	0.623	0.317	0.623	N
P30086	P03952	PEBP1	KLKB1	I51.002	S01.212	0.281	0.623	0.623	N
P43235	Q13867	CTSK	BLMH	I29.007	C01.084	0.297	0.622	0.622	AT
P01023	P83110	A2M	HTRA3	I39.001	S01.284	0.131	0.622	0.622	N
Q9BS40	Q66K79	LXN	CPZ	I47.001	M14.012	0.289	0.621	0.621	N
Q96S96	P05981	PEBP4	HPN	I51.003	S01.224	0.061	0.621	0.621	N
P01023	P00749	A2M	PLAU	I39.001	S01.231	0.282	0.62	0.62	AT
P02765	P05156	AHSG	CFI	I25.020	S01.199	0.618	-0.136	0.618	N
Q99727	Q9UHI8	TIMP4	ADAMTS1	I35.004	M12.222	0.294	0.616	0.616	N
Q96GW7	Q9H3S3	BCAN	TMPRSS5	I63.002	S01.313	0.198	0.614	0.614	N
O75019	Q9H013	LILRA1	ADAM19	I43.001	M12.214	0.614	0.426	0.614	N
P01009	Q92851	SERPINA1	CASP10	I04.001	C14.011	0.283	0.614	0.614	AT
P05121	P00751	SERPINE1	CFB	I04.020	S01.196	0.129	0.613	0.613	N
P01011	P09871	SERPINA3	C1S	I04.002	S01.193	0.152	0.612	0.612	N
O43291	O15393	SPINT2	TMPRSS2	I02.009	S01.247	0.316	0.612	0.612	N
Q9NQ38	P00742	SPINK5	F10	I01.028	S01.216	0.081	0.61	0.61	CO
Q13489	Q92851	BIRC3	CASP10	I32.003	C14.011	0.218	0.61	0.61	N
P07093	P29120	SERPINE2	PCSK1	I04.021	S08.072	0.182	0.61	0.61	CO
P35237	P07711	SERPINB6	CTSL1	I04.011	C01.032	0.321	0.61	0.61	AT
P48594	Q9UL52	SERPINB4	TMPRSS11E	I04.008	S01.021	0.609	0.504	0.609	N
P16035	Q9H239	TIMP2	MMP28	I35.002	M10.030	0.368	0.608	0.608	N
P01009	P04070	SERPINA1	PROC	I04.001	S01.218	0.607	0.224	0.607	CO
P01011	P00751	SERPINA3	CFB	I04.002	S01.196	0.484	0.607	0.607	N
Q13489	P29466	BIRC3	CASP1	I32.003	C14.001	0.128	0.607	0.607	N
O95925	Q6UWB4	SPINLW1	PRSS55	I02.058	S01.415	0.607	0.208	0.607	N
P50452	P43235	SERPINB8	CTSK	I04.013	C01.036	0.381	0.607	0.607	AT
Q9UK55	P05981	SERPINA10	HPN	I04.005	S01.224	0.606	0.258	0.606	N
P50453	P25774	SERPINB9	CTSS	I04.014	C01.034	0.11	0.606	0.606	AT
Q15828	Q13867	CST6	BLMH	I25.006	C01.084	0.604	0.485	0.604	N
P05154	P09871	SERPINA5	C1S	I04.004	S01.193	0.027	0.603	0.603	N
P05121	P83110	SERPINE1	HTRA3	I04.020	S01.284	0.103	0.603	0.603	N
O75019	P10144	LILRA1	GZMB	I43.001	S01.010	0.445	0.602	0.602	N
Q99574	P03952	SERPINI1	KLKB1	I04.025	S01.212	0.063	0.599	0.599	N
O15392	P42575	BIRC5	CASP2	I32.005	C14.006	0.386	0.599	0.599	CO
O95980	Q9H239	RECK	MMP28	I01.037	M10.030	0.279	0.599	0.599	N
P05120	Q9GZN4	SERPINB2	PRSS22	I04.007	S01.252	0.599	0.29	0.599	N
